# Supplementary material for: 2-Cyano-N′-(5-hy­droxy-2-nitro­benzyl­idene)acetohydrazide monohydrate
Source: Acta Crystallogr Sect E Struct Rep Online. 2011 Jul 9;67(Pt 8):o2002. doi: 10.1107/S1600536811025463 (PMC3213457; doi:10.1107/S1600536811025463)
Supplement: Supplementary file 2 [file e-67-o2002-Isup2.hkl]

# 
# h,k,l, Fc-squared, Fo-squared, sigma(Fo-squared) and status flag 
# 
data_I
_shelx_title ' A in P2(1)/n' 
_shelx_refln_list_code          4 
_shelx_F_calc_maximum      163.10 
_exptl_crystal_F_000       552.00 
_reflns_d_resolution_high  0.7828 
 
loop_ 
 _symmetry_equiv_pos_as_xyz 
 'x, y, z' 
 '-x+1/2, y+1/2, -z+1/2' 
 '-x, -y, -z' 
 'x-1/2, -y-1/2, z-1/2' 
 
_cell_length_a     4.6630 
_cell_length_b    13.2380 
_cell_length_c    19.3050 
_cell_angle_alpha  90.000 
_cell_angle_beta   90.312 
_cell_angle_gamma  90.000 
 
_shelx_F_squared_multiplier     1.000 
 
loop_ 
 _refln_index_h 
 _refln_index_k 
 _refln_index_l 
 _refln_F_squared_calc 
 _refln_F_squared_meas 
 _refln_F_squared_sigma 
 _refln_observed_status 
   2   0   0       18.72       17.04      1.72 o 
   4   0   0       18.55       16.13      4.71 o 
   1   1   0      401.59      393.93      6.58 o 
   2   1   0      172.64      158.32      3.78 o 
   3   1   0      162.35      150.97      4.17 o 
   4   1   0       16.21       15.74      3.00 o 
   5   1   0        0.07        3.38      2.68 o 
   0   2   0      839.15      975.20     17.20 o 
   1   2   0      184.52      199.54      3.05 o 
   2   2   0      230.12      216.52      6.71 o 
   3   2   0        0.71        0.15      0.61 o 
   4   2   0      107.43      104.06      7.57 o 
   5   2   0        0.26        3.01      2.81 o 
   1   3   0    24907.37    26100.12    348.74 o 
   2   3   0     2264.08     2418.36     30.61 o 
   3   3   0       28.04       21.23      1.94 o 
   4   3   0       17.61       24.58      4.45 o 
   5   3   0       22.81       32.47      4.52 o 
   0   4   0       16.98       17.94      1.01 o 
   1   4   0      938.05     1002.93     14.54 o 
   2   4   0      434.85      421.16      7.30 o 
   3   4   0       25.13       25.62      2.69 o 
   4   4   0        7.54        4.76      1.63 o 
   5   4   0       15.60       17.88      4.34 o 
   1   5   0       35.90       31.90      1.01 o 
   2   5   0      755.83      834.75     12.99 o 
   3   5   0       17.30       12.97      1.38 o 
   4   5   0        4.76        5.58      1.74 o 
   5   5   0      123.37      135.28      8.88 o 
   0   6   0      338.83      312.25      6.79 o 
   1   6   0     1338.46     1485.14     19.14 o 
   2   6   0     4186.65     4392.15     60.63 o 
   3   6   0      108.56       80.60      5.43 o 
   4   6   0       75.91       76.84      4.49 o 
   5   6   0       14.40       23.73      4.52 o 
   1   7   0        2.69        5.46      0.68 o 
   2   7   0      749.59      749.75     12.16 o 
   3   7   0        2.10        4.80      1.45 o 
   4   7   0        7.68        8.43      2.05 o 
   5   7   0        0.00        0.09      2.51 o 
   0   8   0      180.43      172.21      4.69 o 
   1   8   0        3.73        2.80      0.60 o 
   2   8   0       44.94       55.86      2.33 o 
   3   8   0      163.70      150.17      5.26 o 
   4   8   0       12.31       18.91      3.26 o 
   5   8   0        0.71        3.07      2.48 o 
   1   9   0       60.31       58.00      2.35 o 
   2   9   0       49.98       38.32      3.86 o 
   3   9   0       85.50       97.95      5.30 o 
   4   9   0        1.73        1.62      2.03 o 
   0  10   0      126.37      124.83      4.76 o 
   1  10   0        0.88        1.82      0.88 o 
   2  10   0       20.20       14.40      1.90 o 
   3  10   0       96.50      100.68      5.43 o 
   4  10   0       21.31       24.56      4.42 o 
   1  11   0       25.09       24.32      2.03 o 
   2  11   0        0.76        1.56      1.39 o 
   3  11   0       51.21       53.10      4.65 o 
   4  11   0       35.20       33.77      4.13 o 
   0  12   0      104.20      101.81      5.12 o 
   1  12   0       18.86       18.09      1.97 o 
   2  12   0       64.01       54.35      4.63 o 
   3  12   0        1.99        0.32      2.12 o 
   1  13   0       25.63       23.42      2.95 o 
   2  13   0        1.54        1.89      1.47 o 
   3  13   0        7.10        7.68      2.74 o 
   0  14   0        7.32        6.50      2.22 o 
   1  14   0        9.97       16.95      2.13 o 
   2  14   0       29.26       27.15      3.53 o 
   3  14   0        1.90        1.75      2.38 o 
   1  15   0       13.44       16.16      2.63 o 
   2  15   0       13.03        9.23      2.53 o 
   0  16   0        1.62       -2.33      2.66 o 
   1  16   0        3.38        2.10      2.36 o 
  -5   0   1        5.81        7.97      3.96 o 
  -3   0   1      588.24      659.35     17.22 o 
  -1   0   1      781.94      766.67     17.35 o 
   1   0   1    17082.93    17953.72    307.32 o 
   3   0   1      841.69      916.34     22.91 o 
  -5   1   1       40.33       46.26      7.75 o 
  -4   1   1       74.28       66.62      5.48 o 
  -3   1   1      296.98      329.46      7.94 o 
  -2   1   1      178.15      169.78      4.01 o 
  -1   1   1       61.25       56.01      1.33 o 
   0   1   1      611.77      637.95      7.98 o 
   1   1   1       54.66       35.90      1.15 o 
   2   1   1      956.69     1003.78     16.81 o 
   3   1   1      750.65      692.43     11.41 o 
   4   1   1       18.73       19.49      3.20 o 
   5   1   1        0.54        1.29      2.68 o 
  -5   2   1       25.47       34.24      4.68 o 
  -4   2   1      130.16      126.94      6.96 o 
  -3   2   1      693.65      732.70     13.75 o 
  -2   2   1      127.88      119.34      3.00 o 
  -1   2   1      182.07      215.19      3.28 o 
   0   2   1       16.02        8.38      0.42 o 
   1   2   1       50.93       67.89      1.35 o 
   2   2   1      181.72      186.13      4.11 o 
   3   2   1       27.39       25.65      2.51 o 
   4   2   1      154.38      142.05      5.90 o 
   5   2   1        6.17        8.20      3.14 o 
  -5   3   1       10.76        8.71      2.61 o 
  -4   3   1       79.27       86.63      4.96 o 
  -3   3   1      320.21      305.33      6.26 o 
  -2   3   1      222.25      254.01      4.92 o 
  -1   3   1    26600.96    27286.25    365.26 o 
   0   3   1     2284.73     2432.16     29.93 o 
   1   3   1     6956.02     7412.96     90.45 o 
   2   3   1        8.17       17.06      0.91 o 
   3   3   1       32.83       33.74      2.95 o 
   4   3   1      134.73      134.34      5.67 o 
   5   3   1       25.06       19.45      3.27 o 
  -5   4   1       93.64      100.82      9.11 o 
  -4   4   1       66.94       72.43      4.26 o 
  -3   4   1        4.81        4.70      0.97 o 
  -2   4   1      439.03      488.71      8.24 o 
  -1   4   1       39.49       53.43      1.59 o 
   0   4   1     3135.83     3270.39     40.21 o 
   1   4   1     3905.41     4125.17     50.77 o 
   2   4   1      273.83      241.28      4.74 o 
   3   4   1      244.56      267.74      8.64 o 
   4   4   1        1.79       -0.05      1.35 o 
   5   4   1       27.03       34.39      4.12 o 
  -5   5   1        3.53        5.67      3.15 o 
  -4   5   1      159.62      164.15      5.73 o 
  -3   5   1       25.17       27.21      2.04 o 
  -2   5   1       69.98       96.38      3.54 o 
  -1   5   1      431.36      398.65      5.78 o 
   0   5   1     1048.60     1042.47     14.89 o 
   1   5   1      639.50      576.83      7.98 o 
   2   5   1      132.92      121.85      3.86 o 
   3   5   1        2.04        4.72      1.49 o 
   4   5   1        9.52        8.83      2.36 o 
   5   5   1       15.12       16.52      3.48 o 
  -5   6   1        6.46        9.56      3.51 o 
  -4   6   1        0.04       -1.91      1.51 o 
  -3   6   1        0.54        1.68      0.92 o 
  -2   6   1     1204.36     1165.68     17.63 o 
  -1   6   1      294.28      284.82      4.53 o 
   0   6   1      320.16      295.50      4.60 o 
   1   6   1     1675.97     1833.33     23.38 o 
   2   6   1      725.25      751.99     12.00 o 
   3   6   1        3.26        3.70      1.49 o 
   4   6   1       94.51       78.58      4.53 o 
   5   6   1       25.02       19.25      3.05 o 
  -5   7   1       17.72       15.74      4.03 o 
  -4   7   1       22.95       26.37      4.12 o 
  -3   7   1       89.54       86.44      4.05 o 
  -2   7   1      146.77      167.00      4.75 o 
  -1   7   1      237.11      249.30      4.20 o 
   0   7   1      111.61      118.60      2.47 o 
   1   7   1     1197.69     1172.07     15.57 o 
   2   7   1      595.38      633.15     11.64 o 
   3   7   1       81.71       87.29      4.03 o 
   4   7   1       68.34       70.52      4.51 o 
   5   7   1       43.11       47.30      5.14 o 
  -5   8   1        2.16        1.01      2.44 o 
  -4   8   1       59.38       53.94      5.86 o 
  -3   8   1        4.76        4.02      1.58 o 
  -2   8   1       23.39       19.48      1.54 o 
  -1   8   1      727.16      722.29     10.22 o 
   0   8   1        5.92        5.35      0.66 o 
   1   8   1       55.75       57.26      2.22 o 
   2   8   1       16.65       11.53      1.87 o 
   3   8   1      110.96      110.78      4.96 o 
   4   8   1       27.60       27.88      3.15 o 
   5   8   1        0.49        1.78      2.50 o 
  -4   9   1       24.28       21.81      3.84 o 
  -3   9   1      473.71      392.88     10.20 o 
  -2   9   1       34.65       33.40      2.58 o 
  -1   9   1      347.93      368.33      7.02 o 
   0   9   1      802.63      813.36     11.50 o 
   1   9   1       46.22       38.77      2.10 o 
   2   9   1        6.34        4.69      1.46 o 
   3   9   1      623.69      517.49     11.75 o 
   4   9   1        2.03        1.51      1.89 o 
  -4  10   1       27.55       27.02      3.73 o 
  -3  10   1      145.73      134.08      6.27 o 
  -2  10   1        7.19        8.42      2.04 o 
  -1  10   1      118.93      118.10      3.35 o 
   0  10   1        5.95        9.51      1.00 o 
   1  10   1        0.06       -0.90      0.69 o 
   2  10   1       11.31        8.72      1.61 o 
   3  10   1      125.15      120.62      5.41 o 
   4  10   1        0.58        0.53      2.36 o 
  -4  11   1       62.03       64.31      7.48 o 
  -3  11   1       39.99       27.27      4.28 o 
  -2  11   1      200.50      188.87      5.74 o 
  -1  11   1       13.61       14.72      1.56 o 
   0  11   1       35.07       31.81      1.76 o 
   1  11   1       11.70       14.72      2.19 o 
   2  11   1        4.37        5.27      2.54 o 
   3  11   1        3.83        1.21      1.76 o 
   4  11   1       15.72       17.08      3.99 o 
  -3  12   1       39.38       22.38      4.21 o 
  -2  12   1        1.87       -0.15      1.22 o 
  -1  12   1      176.25      159.20      4.37 o 
   0  12   1       36.70       37.38      2.48 o 
   1  12   1       31.71       27.62      2.31 o 
   2  12   1      100.02       85.00      4.04 o 
   3  12   1        1.83        0.69      2.56 o 
  -3  13   1        2.08        0.93      2.34 o 
  -2  13   1       14.00       13.20      3.00 o 
  -1  13   1        7.97        8.98      1.83 o 
   0  13   1       33.78       33.13      2.49 o 
   1  13   1        0.19       -0.43      1.13 o 
   2  13   1        2.93        4.70      1.70 o 
   3  13   1       21.25       15.64      3.11 o 
  -3  14   1        9.79       18.62      3.35 o 
  -2  14   1        0.01       -0.50      2.26 o 
  -1  14   1       21.28       23.98      2.39 o 
   0  14   1        2.23        2.32      1.46 o 
   1  14   1        1.06        2.46      1.37 o 
   2  14   1        7.86        6.43      3.52 o 
   3  14   1        1.29        3.44      2.57 o 
  -2  15   1        5.42        2.71      2.09 o 
  -1  15   1        1.45        3.88      3.11 o 
   0  15   1        9.80       14.65      2.72 o 
   1  15   1       97.92       94.34      5.01 o 
   2  15   1       15.86       14.45      3.06 o 
  -1  16   1        2.29        4.22      3.00 o 
   0  16   1        0.56       -0.01      1.90 o 
   1  16   1        1.92        1.71      1.87 o 
  -4   0   2      366.02      335.76     11.15 o 
  -2   0   2      234.86      251.75     10.27 o 
   0   0   2     4746.61     4629.87     99.95 o 
   2   0   2     2069.72     2106.93     37.96 o 
   4   0   2        2.54        5.13      2.02 o 
  -5   1   2       17.32       21.47      3.81 o 
  -4   1   2      113.23       98.10      4.71 o 
  -3   1   2        3.90        6.23      1.02 o 
  -2   1   2       16.00       16.06      1.50 o 
  -1   1   2     6956.82     7196.59    108.15 o 
   0   1   2     2181.31     2187.57     37.69 o 
   1   1   2       95.15       84.55      1.60 o 
   2   1   2      150.51      140.03      3.13 o 
   3   1   2        0.72        0.69      1.06 o 
   4   1   2       20.55       14.84      2.40 o 
   5   1   2       50.35       60.82     16.01 o 
  -5   2   2       38.18       51.57      7.89 o 
  -4   2   2       27.31       29.25      4.36 o 
  -3   2   2      172.15      180.46      4.60 o 
  -2   2   2       63.67       61.86      2.08 o 
  -1   2   2     1113.59     1119.18     14.29 o 
   0   2   2       43.47       43.43      1.31 o 
   1   2   2      951.87      996.92     15.38 o 
   2   2   2      425.69      477.18      7.84 o 
   3   2   2       42.85       38.85      1.97 o 
   4   2   2       12.44       15.22      2.10 o 
   5   2   2       22.05       31.49      7.35 o 
  -5   3   2        9.77       13.22      3.88 o 
  -4   3   2        0.35       -0.43      1.26 o 
  -3   3   2      283.56      277.78      5.86 o 
  -2   3   2      178.49      164.34      3.12 o 
  -1   3   2     2443.94     2633.09     32.67 o 
   0   3   2    11471.13    11624.93    140.68 o 
   1   3   2       29.27       28.09      0.96 o 
   2   3   2     1126.24     1252.41     16.50 o 
   3   3   2      113.95       99.81      3.68 o 
   4   3   2        5.75        7.14      2.06 o 
   5   3   2       31.76       36.66      4.08 o 
  -5   4   2       11.79       11.31      3.26 o 
  -4   4   2       15.94       10.08      1.99 o 
  -3   4   2        5.85        8.55      1.14 o 
  -2   4   2     1349.96     1374.87     18.05 o 
  -1   4   2     1716.53     1836.65     23.15 o 
   0   4   2     3132.61     3233.75     39.80 o 
   1   4   2        5.40        5.04      0.45 o 
   2   4   2      525.43      559.71     10.05 o 
   3   4   2        0.49        3.20      1.34 o 
   4   4   2      182.88      179.53      5.99 o 
   5   4   2        0.68        1.48      2.32 o 
  -5   5   2       41.75       43.95      8.80 o 
  -4   5   2       54.48       50.24      3.56 o 
  -3   5   2        3.52        3.67      0.92 o 
  -2   5   2     1040.82     1145.43     17.27 o 
  -1   5   2       61.57       50.44      1.40 o 
   0   5   2        8.89        9.15      0.62 o 
   1   5   2      234.31      290.68      4.47 o 
   2   5   2       39.25       35.70      3.06 o 
   3   5   2       48.12       58.68      4.05 o 
   4   5   2       47.79       43.93      3.50 o 
   5   5   2        1.19        1.83      2.18 o 
  -5   6   2        8.47        5.91      3.15 o 
  -4   6   2        0.06       -2.08      1.39 o 
  -3   6   2       13.09       16.61      1.73 o 
  -2   6   2     3654.49     3643.53     86.98 o 
  -1   6   2     1178.22     1188.61     15.58 o 
   0   6   2       37.98       47.23      1.36 o 
   1   6   2      201.50      226.85      3.84 o 
   2   6   2       41.30       54.48      2.20 o 
   3   6   2       31.40       40.97      3.25 o 
   4   6   2      136.20      119.96      5.14 o 
   5   6   2        7.44       14.60      3.42 o 
  -5   7   2        0.01        0.21      2.96 o 
  -4   7   2       14.71       20.11      2.99 o 
  -3   7   2      126.85      135.09      4.75 o 
  -2   7   2      374.60      402.35      7.43 o 
  -1   7   2        2.31        2.67      0.51 o 
   0   7   2        0.16        1.65      0.42 o 
   1   7   2       21.97       22.42      1.15 o 
   2   7   2        2.11        5.69      1.60 o 
   3   7   2       17.40       16.54      3.25 o 
   4   7   2        2.65        5.52      1.84 o 
   5   7   2        1.60        5.06      2.34 o 
  -5   8   2        0.22       -2.12      3.07 o 
  -4   8   2        0.64       -0.56      1.98 o 
  -3   8   2      527.55      506.34     14.32 o 
  -2   8   2       27.75       25.01      1.71 o 
  -1   8   2       67.99       68.69      1.93 o 
   0   8   2       44.99       44.43      1.59 o 
   1   8   2       10.38        7.74      0.81 o 
   2   8   2        5.60       12.57      1.93 o 
   3   8   2       27.84       23.01      2.50 o 
   4   8   2        8.56       15.41      2.50 o 
   5   8   2        0.26        0.64      2.53 o 
  -4   9   2        0.76        3.09      2.18 o 
  -3   9   2      356.89      326.09     14.54 o 
  -2   9   2      419.18      403.16      7.73 o 
  -1   9   2      147.36      144.87      3.60 o 
   0   9   2      377.93      399.65      6.42 o 
   1   9   2       47.83       57.04      2.25 o 
   2   9   2        0.61        1.28      1.14 o 
   3   9   2       41.44       31.45      3.00 o 
   4   9   2       50.35       48.55      4.55 o 
  -4  10   2       27.61       31.80      7.61 o 
  -3  10   2       25.83       27.49      3.34 o 
  -2  10   2       13.22        9.46      1.36 o 
  -1  10   2       36.27       43.33      2.17 o 
   0  10   2       73.25       70.93      2.21 o 
   1  10   2        3.70        4.06      1.15 o 
   2  10   2      111.62       96.97      5.99 o 
   3  10   2       29.46       36.59      3.74 o 
   4  10   2        3.47        4.78      2.21 o 
  -4  11   2       93.42       87.16      7.76 o 
  -3  11   2        5.03        4.15      3.19 o 
  -2  11   2       21.88       20.32      2.80 o 
  -1  11   2       67.72       73.09      4.04 o 
   0  11   2       22.32       18.77      1.40 o 
   1  11   2        0.69        2.96      1.17 o 
   2  11   2        2.88        2.70      1.38 o 
   3  11   2        0.00       -1.00      1.56 o 
   4  11   2        0.00        0.18      2.06 o 
  -3  12   2       20.84       20.66      3.34 o 
  -2  12   2        0.00       -0.26      1.61 o 
  -1  12   2       46.29       49.43      2.64 o 
   0  12   2       16.30       16.93      1.82 o 
   1  12   2        0.70        0.30      1.11 o 
   2  12   2      159.97      131.34      4.96 o 
   3  12   2       29.48       24.47      3.15 o 
  -3  13   2        2.79        2.38      3.70 o 
  -2  13   2        3.25        6.42      2.31 o 
  -1  13   2        1.53        0.56      1.21 o 
   0  13   2       55.30       58.29      3.09 o 
   1  13   2        3.55        3.91      1.62 o 
   2  13   2        5.69        5.82      1.83 o 
   3  13   2        6.40        9.94      2.76 o 
  -3  14   2        0.01       -1.99      3.44 o 
  -2  14   2       42.35       41.30      7.06 o 
  -1  14   2        0.62        0.47      2.03 o 
   0  14   2        6.89        9.03      1.88 o 
   1  14   2        8.03        7.19      1.72 o 
   2  14   2        1.53        0.57      1.74 o 
   3  14   2        0.51        1.63      2.36 o 
  -2  15   2       27.80       33.39      3.79 o 
  -1  15   2        0.10        1.58      2.17 o 
   0  15   2        0.25       -0.91      1.54 o 
   1  15   2       21.31       23.80      3.39 o 
   2  15   2        6.67        5.15      2.11 o 
  -1  16   2        6.25       15.25      4.04 o 
   0  16   2        0.71        2.16      2.82 o 
   1  16   2       34.96       32.24      3.61 o 
  -5   0   3       18.77       18.91      4.96 o 
  -3   0   3       34.57       43.85      3.34 o 
  -1   0   3     4346.33     4483.45     95.78 o 
   1   0   3      135.95      178.64      3.99 o 
   3   0   3     1315.00     1227.57     23.92 o 
   5   0   3       13.81       10.60      5.31 o 
  -5   1   3       21.34       19.74      4.90 o 
  -4   1   3      191.40      169.18      8.46 o 
  -3   1   3       35.13       40.03      2.35 o 
  -2   1   3      971.03      969.75     16.06 o 
  -1   1   3      273.53      233.16      4.25 o 
   0   1   3      238.25      215.26      3.43 o 
   1   1   3     1579.90     1719.27     21.51 o 
   2   1   3       54.24       49.91      1.89 o 
   3   1   3        4.04        6.90      1.01 o 
   4   1   3        0.00       -1.19      1.40 o 
   5   1   3        3.04        0.44      3.79 o 
  -5   2   3       30.75       54.12      8.11 o 
  -4   2   3        3.11        2.22      1.60 o 
  -3   2   3      319.84      301.39      6.60 o 
  -2   2   3      288.70      281.15      5.63 o 
  -1   2   3       78.83       67.03      2.24 o 
   0   2   3      584.12      580.25      8.22 o 
   1   2   3      312.37      291.14      4.81 o 
   2   2   3      192.11      175.97      3.70 o 
   3   2   3       19.44       18.08      1.45 o 
   4   2   3        1.83        2.48      1.65 o 
   5   2   3        5.86        7.29      4.14 o 
  -5   3   3        7.66       13.84      4.40 o 
  -4   3   3       23.05       21.34      2.51 o 
  -3   3   3      243.81      225.20      6.74 o 
  -2   3   3      207.23      182.66      3.39 o 
  -1   3   3      203.20      222.04      3.48 o 
   0   3   3      220.11      247.72      3.61 o 
   1   3   3     1506.70     1629.02     20.57 o 
   2   3   3     1137.10     1160.40     15.39 o 
   3   3   3        4.72        8.07      1.45 o 
   4   3   3       85.55       79.79      5.39 o 
   5   3   3       35.51       44.03      5.03 o 
  -5   4   3       48.26       45.34      7.61 o 
  -4   4   3        4.73        3.99      1.47 o 
  -3   4   3      373.42      371.29      7.43 o 
  -2   4   3      330.90      346.27      5.51 o 
  -1   4   3      146.04      136.79      2.45 o 
   0   4   3      386.25      408.79      5.73 o 
   1   4   3       11.29       12.38      1.20 o 
   2   4   3       55.67       62.03      2.01 o 
   3   4   3       41.58       38.54      2.73 o 
   4   4   3        8.53        6.76      2.84 o 
   5   4   3        4.02        6.52      2.30 o 
  -5   5   3       12.23        9.44      4.57 o 
  -4   5   3       66.67       70.87      9.85 o 
  -3   5   3       28.84       21.61      1.73 o 
  -2   5   3       10.91       12.51      1.38 o 
  -1   5   3        6.90        5.44      0.65 o 
   0   5   3      100.19       71.50      1.62 o 
   1   5   3       74.81       68.73      2.03 o 
   2   5   3       70.45       88.15      2.70 o 
   3   5   3        9.58        8.70      1.62 o 
   4   5   3       16.79       20.37      3.64 o 
   5   5   3        9.25       14.18      2.77 o 
  -5   6   3        2.03       -0.33      3.74 o 
  -4   6   3       15.10       14.50      2.64 o 
  -3   6   3      179.45      163.63      4.36 o 
  -2   6   3        1.12        2.43      0.80 o 
  -1   6   3      446.78      430.83      6.35 o 
   0   6   3      532.01      554.17      7.83 o 
   1   6   3     1082.21     1145.47     15.15 o 
   2   6   3      468.07      444.43     14.93 o 
   3   6   3        9.43        5.84      1.53 o 
   4   6   3       42.54       49.74      3.81 o 
   5   6   3       32.10       32.40      3.73 o 
  -5   7   3        0.23        0.22      3.85 o 
  -4   7   3       34.82       32.85      3.65 o 
  -3   7   3      309.25      290.53      7.39 o 
  -2   7   3       32.14       28.18      1.74 o 
  -1   7   3      670.66      646.73      9.17 o 
   0   7   3      851.49      797.33     10.98 o 
   1   7   3       21.80       27.79      1.28 o 
   2   7   3      116.83      115.11      5.25 o 
   3   7   3       45.64       40.98      3.17 o 
   4   7   3        1.92        8.01      2.01 o 
   5   7   3        5.91        5.47      2.47 o 
  -5   8   3       17.85       31.59      6.81 o 
  -4   8   3        0.02       -0.61      1.84 o 
  -3   8   3        3.40        3.44      1.73 o 
  -2   8   3      122.74      116.35      3.35 o 
  -1   8   3        1.69        0.15      0.51 o 
   0   8   3        8.80        8.24      0.79 o 
   1   8   3      396.83      339.36      6.06 o 
   2   8   3        0.25        0.36      0.96 o 
   3   8   3       23.74       15.99      2.20 o 
   4   8   3       19.60       18.47      2.70 o 
   5   8   3        4.04        9.68      3.21 o 
  -4   9   3        0.87       -1.99      1.98 o 
  -3   9   3       49.13       46.22      3.97 o 
  -2   9   3       19.80       19.61      1.68 o 
  -1   9   3      191.19      188.81      4.27 o 
   0   9   3      192.07      206.03      3.99 o 
   1   9   3      151.36      166.28      5.41 o 
   2   9   3       28.73       26.93      2.41 o 
   3   9   3      242.04      205.20      6.54 o 
   4   9   3       38.10       41.99      3.93 o 
  -4  10   3       46.37       47.47      4.89 o 
  -3  10   3        0.34        2.11      1.81 o 
  -2  10   3       73.97       75.45      4.38 o 
  -1  10   3      289.42      268.56      5.61 o 
   0  10   3        2.80        2.66      0.75 o 
   1  10   3      144.57      135.33      4.19 o 
   2  10   3        0.01        0.58      1.27 o 
   3  10   3        7.19        9.32      2.04 o 
   4  10   3        5.48        6.55      2.22 o 
  -4  11   3        5.04        3.98      2.84 o 
  -3  11   3       30.82       22.15      3.23 o 
  -2  11   3        1.41       -0.23      3.32 o 
  -1  11   3        5.71        9.80      1.76 o 
   0  11   3        0.17       -0.26      0.71 o 
   1  11   3       15.49       13.78      1.73 o 
   2  11   3       40.38       40.50      3.48 o 
   3  11   3        9.32       12.40      2.39 o 
   4  11   3        6.98        4.32      2.08 o 
  -3  12   3       23.79       24.66      3.53 o 
  -2  12   3       37.39       40.01      3.70 o 
  -1  12   3      138.94      126.91      3.86 o 
   0  12   3      182.95      189.69      5.28 o 
   1  12   3        1.40        0.01      1.13 o 
   2  12   3      103.86      107.26      4.57 o 
   3  12   3       76.07       72.78      5.64 o 
  -3  13   3        0.46        2.64      2.65 o 
  -2  13   3       54.79       55.60      8.04 o 
  -1  13   3        0.36        1.60      1.52 o 
   0  13   3       69.79       63.48      3.89 o 
   1  13   3        0.04       -0.29      1.14 o 
   2  13   3        0.01        0.15      1.47 o 
   3  13   3       16.19       15.47      2.65 o 
  -3  14   3        4.23        6.56      7.70 o 
  -2  14   3        3.48        0.90      2.10 o 
  -1  14   3        0.29       -0.65      2.02 o 
   0  14   3        0.01        1.53      1.41 o 
   1  14   3        0.51        0.45      1.51 o 
   2  14   3        5.89       11.67      2.44 o 
   3  14   3        7.98        5.97      6.88 o 
  -2  15   3       17.66       20.72      6.95 o 
  -1  15   3       25.55       20.01      4.21 o 
   0  15   3        2.42        3.07      2.95 o 
   1  15   3      125.07      128.12      5.75 o 
   2  15   3       26.61       23.03      2.87 o 
  -1  16   3        7.76        4.29      3.24 o 
   0  16   3        6.08        6.03      2.85 o 
   1  16   3       16.92       14.96      2.66 o 
  -4   0   4       92.57       91.58      5.17 o 
  -2   0   4       75.53       71.56      3.29 o 
   0   0   4     1517.10     1504.24     26.47 o 
   2   0   4      588.22      547.00     11.26 o 
   4   0   4        8.89       13.09      6.17 o 
  -5   1   4        1.34        4.37      3.46 o 
  -4   1   4        5.98        5.89      1.75 o 
  -3   1   4       11.18       15.84      2.28 o 
  -2   1   4       34.54       35.46      2.82 o 
  -1   1   4      162.73      165.34      3.61 o 
   0   1   4      539.61      499.58      8.67 o 
   1   1   4      596.39      579.68      7.79 o 
   2   1   4       22.81       30.14      1.99 o 
   3   1   4      125.67      125.10      3.40 o 
   4   1   4        0.35        0.88      1.31 o 
   5   1   4        9.91       16.20      4.27 o 
  -5   2   4        0.51       -2.55      2.44 o 
  -4   2   4        0.13        0.07      1.81 o 
  -3   2   4       35.62       36.87      2.18 o 
  -2   2   4      180.99      171.12      4.60 o 
  -1   2   4      141.85      139.27      2.58 o 
   0   2   4      272.48      256.39      4.05 o 
   1   2   4       25.08       23.98      1.32 o 
   2   2   4      110.00      104.01      3.00 o 
   3   2   4        0.36        0.95      0.64 o 
   4   2   4       32.76       41.99      3.36 o 
   5   2   4        0.10       -2.59      2.50 o 
  -5   3   4       13.63       13.22      3.23 o 
  -4   3   4       45.11       40.42      3.40 o 
  -3   3   4       45.36       43.26      2.46 o 
  -2   3   4      172.39      169.20      3.91 o 
  -1   3   4        4.87        4.87      0.45 o 
   0   3   4      391.96      361.07      5.07 o 
   1   3   4      880.71      790.16     11.65 o 
   2   3   4      582.46      635.05     11.12 o 
   3   3   4       39.34       40.77      3.06 o 
   4   3   4       16.34       18.92      3.30 o 
   5   3   4       13.81       11.26      3.38 o 
  -5   4   4       12.17       12.93      3.46 o 
  -4   4   4       17.21       21.58      2.61 o 
  -3   4   4       21.95       19.13      1.69 o 
  -2   4   4       88.22       80.13      2.03 o 
  -1   4   4        8.45       10.99      0.67 o 
   0   4   4        2.29        1.94      0.33 o 
   1   4   4       28.67       34.54      1.07 o 
   2   4   4      396.23      394.07      6.35 o 
   3   4   4        5.50        7.38      1.50 o 
   4   4   4       45.34       51.23      3.79 o 
   5   4   4       11.92        9.58      2.53 o 
  -5   5   4        2.00        5.61      2.88 o 
  -4   5   4        0.05        1.76      1.98 o 
  -3   5   4        4.92        6.18      1.12 o 
  -2   5   4       57.92       54.75      1.63 o 
  -1   5   4       37.22       38.98      1.21 o 
   0   5   4      395.29      355.45      5.27 o 
   1   5   4       48.29       55.27      2.44 o 
   2   5   4       46.03       48.68      1.87 o 
   3   5   4        1.70        1.81      1.19 o 
   4   5   4        0.41       -1.56      1.26 o 
   5   5   4        1.23        2.17      2.23 o 
  -5   6   4        0.50        3.99      2.91 o 
  -4   6   4        5.27        3.18      2.07 o 
  -3   6   4        0.73        2.48      1.21 o 
  -2   6   4       27.09       28.61      1.69 o 
  -1   6   4        2.41        2.83      0.48 o 
   0   6   4       35.47       50.68      1.44 o 
   1   6   4      199.37      219.85      3.83 o 
   2   6   4       85.16       63.89      3.06 o 
   3   6   4        0.70       -0.21      1.11 o 
   4   6   4       13.74       15.54      2.82 o 
   5   6   4        2.89        8.10      2.55 o 
  -5   7   4        0.55       -2.28      2.63 o 
  -4   7   4        0.00        0.51      1.78 o 
  -3   7   4        3.70        1.50      1.22 o 
  -2   7   4      191.93      174.08      4.14 o 
  -1   7   4       92.99       81.96      2.01 o 
   0   7   4        7.16        6.21      0.67 o 
   1   7   4       35.49       42.43      1.54 o 
   2   7   4        1.81       -0.14      0.88 o 
   3   7   4      169.30      154.41      5.37 o 
   4   7   4        3.79        4.22      1.89 o 
   5   7   4        2.09        3.06      2.26 o 
  -5   8   4       23.41       33.73      5.00 o 
  -4   8   4        0.35       -1.74      1.77 o 
  -3   8   4        2.36        0.45      1.22 o 
  -2   8   4        0.06        2.18      1.72 o 
  -1   8   4       44.48       44.85      1.58 o 
   0   8   4        0.47        1.46      0.50 o 
   1   8   4        1.61        4.18      0.71 o 
   2   8   4       10.32        6.57      1.44 o 
   3   8   4        7.82        7.66      1.84 o 
   4   8   4        3.67        2.21      2.08 o 
   5   8   4        3.72        5.85      2.93 o 
  -4   9   4        1.32        0.78      2.07 o 
  -3   9   4       66.27       68.95      6.54 o 
  -2   9   4       67.50       72.96      3.41 o 
  -1   9   4       14.21       13.78      1.24 o 
   0   9   4      114.74      103.60      2.93 o 
   1   9   4       26.92       23.74      1.95 o 
   2   9   4       49.47       46.31      3.06 o 
   3   9   4        0.00        0.48      1.51 o 
   4   9   4        7.70        5.71      2.22 o 
  -4  10   4       55.13       53.83      7.05 o 
  -3  10   4       65.24       62.00      5.67 o 
  -2  10   4        0.19       -0.39      1.38 o 
  -1  10   4       27.26       24.28      1.71 o 
   0  10   4        3.82        3.04      0.71 o 
   1  10   4       21.21       29.55      2.34 o 
   2  10   4       93.52       95.33      4.12 o 
   3  10   4       21.50       20.27      2.58 o 
   4  10   4        9.85        9.78      2.45 o 
  -4  11   4       56.64       64.79      5.65 o 
  -3  11   4       10.38       11.93      2.59 o 
  -2  11   4        6.19        5.96      3.50 o 
  -1  11   4       22.93       24.00      1.92 o 
   0  11   4       41.58       43.37      2.55 o 
   1  11   4        0.35       -1.28      1.01 o 
   2  11   4        4.42        5.90      1.63 o 
   3  11   4        0.26       -0.57      1.49 o 
   4  11   4        4.40       11.08      3.43 o 
  -3  12   4       11.50       16.89      3.20 o 
  -2  12   4        2.07        2.43      1.92 o 
  -1  12   4       17.22       15.34      2.09 o 
   0  12   4        0.48        0.46      1.13 o 
   1  12   4        1.24        3.07      1.29 o 
   2  12   4       24.11       19.54      2.36 o 
   3  12   4        0.08        1.05      1.83 o 
   4  12   4        3.33        7.39      4.68 o 
  -3  13   4       17.12       17.02      3.38 o 
  -2  13   4        0.94        2.21      2.19 o 
  -1  13   4       73.10       87.54      4.12 o 
   0  13   4       32.10       33.22      6.41 o 
   1  13   4       11.72       12.72      1.90 o 
   2  13   4        1.00        4.72      1.71 o 
   3  13   4       12.45       11.07      2.47 o 
  -3  14   4       25.64       24.90      5.76 o 
  -2  14   4        0.27        0.76      2.12 o 
  -1  14   4       11.57       11.45      2.49 o 
   0  14   4       11.14        9.53      2.57 o 
   1  14   4        3.68        3.37      1.81 o 
   2  14   4        0.01        0.30      1.59 o 
   3  14   4        2.12        3.27      2.51 o 
  -2  15   4       20.97       20.08      3.37 o 
  -1  15   4        5.86       13.01      3.74 o 
   0  15   4       14.27       17.52      3.34 o 
   1  15   4        8.49        7.61      2.18 o 
   2  15   4        5.46        3.63      1.97 o 
  -1  16   4        3.22        3.07      2.80 o 
   0  16   4       29.05       32.69      4.58 o 
   1  16   4       60.15       48.25      5.61 o 
  -3   0   5       22.49       19.29      6.62 o 
  -1   0   5     1654.21     1742.64     38.02 o 
   1   0   5      129.95      121.02      3.19 o 
   3   0   5       75.59       88.87      4.31 o 
   5   0   5        0.02        1.52      4.29 o 
  -4   1   5       25.15       25.23      2.66 o 
  -3   1   5      288.34      276.30      6.19 o 
  -2   1   5      921.12      974.32     16.13 o 
  -1   1   5     2173.79     2318.20     31.68 o 
   0   1   5       52.26       76.63      1.45 o 
   1   1   5      677.48      611.42      8.24 o 
   2   1   5      647.28      607.34      8.73 o 
   3   1   5        2.04        0.53      0.62 o 
   4   1   5        2.38        2.44      1.44 o 
   5   1   5       22.67       16.63      6.60 o 
  -5   2   5       18.10       18.12      3.43 o 
  -4   2   5      169.64      164.30     10.52 o 
  -3   2   5        0.19        1.77      0.89 o 
  -2   2   5      460.10      449.87      7.43 o 
  -1   2   5     2410.22     2505.19     37.88 o 
   0   2   5      537.01      657.24      9.52 o 
   1   2   5      323.72      342.70      5.64 o 
   2   2   5       73.50       69.35      2.11 o 
   3   2   5       13.13       12.59      1.27 o 
   4   2   5        0.03       -0.30      1.37 o 
   5   2   5       79.72       84.13      7.99 o 
  -5   3   5        0.31        4.33      2.66 o 
  -4   3   5       32.49       30.63      3.08 o 
  -3   3   5        4.02        3.95      1.08 o 
  -2   3   5      336.65      335.39      5.86 o 
  -1   3   5      335.38      386.84      6.06 o 
   0   3   5     1914.63     1967.49     29.88 o 
   1   3   5        0.97        1.16      0.62 o 
   2   3   5      139.80      176.92      3.83 o 
   3   3   5        3.51        2.06      0.97 o 
   4   3   5        9.34       17.93      2.35 o 
   5   3   5        0.32        1.01      2.15 o 
  -5   4   5        9.15       10.53      3.22 o 
  -4   4   5       30.48       32.92      5.40 o 
  -3   4   5        0.03       -0.60      0.74 o 
  -2   4   5      312.40      290.35      4.88 o 
  -1   4   5      113.96      160.00      2.81 o 
   0   4   5       10.13        9.59      0.64 o 
   1   4   5      230.04      214.12      5.13 o 
   2   4   5      343.32      336.51      6.16 o 
   3   4   5      162.30      154.36      4.96 o 
   4   4   5        0.13        0.56      1.44 o 
   5   4   5       15.16       21.15      3.59 o 
  -5   5   5        9.09        9.03      7.79 o 
  -4   5   5       95.70      100.72      4.91 o 
  -3   5   5       92.44       77.06      3.81 o 
  -2   5   5        4.69        4.31      0.57 o 
  -1   5   5      240.54      228.42      3.79 o 
   0   5   5      278.33      321.79      4.91 o 
   1   5   5      218.00      229.89      3.81 o 
   2   5   5       38.46       47.35      2.48 o 
   3   5   5       45.87       49.54      3.22 o 
   4   5   5       25.46       25.28      2.85 o 
   5   5   5        0.60        0.36      2.07 o 
  -5   6   5        0.09       -1.63      2.88 o 
  -4   6   5        4.09        3.84      1.63 o 
  -3   6   5      155.38      179.94      5.32 o 
  -2   6   5      100.87       93.79      2.79 o 
  -1   6   5      233.28      209.59      3.66 o 
   0   6   5        7.34        8.37      0.72 o 
   1   6   5     1472.91     1590.70     20.59 o 
   2   6   5       13.23        8.94      1.40 o 
   3   6   5        0.14        0.10      1.22 o 
   4   6   5       45.65       28.20      2.98 o 
   5   6   5        5.58       10.26      2.85 o 
  -5   7   5        2.25        1.08      2.71 o 
  -4   7   5        5.24        6.52      2.42 o 
  -3   7   5      134.43      121.68      4.49 o 
  -2   7   5       53.06       54.86      3.50 o 
  -1   7   5       53.74       45.41      1.50 o 
   0   7   5      777.67      768.69     10.70 o 
   1   7   5      186.78      185.98      3.86 o 
   2   7   5       32.56       28.47      2.30 o 
   3   7   5       84.44       81.84      4.26 o 
   4   7   5       51.50       48.54      3.89 o 
   5   7   5        1.40        3.21      2.35 o 
  -5   8   5       18.31       25.29      4.38 o 
  -4   8   5        0.80       -1.43      1.81 o 
  -3   8   5      177.25      187.42      5.67 o 
  -2   8   5      196.16      174.53      8.09 o 
  -1   8   5       45.42       32.90      1.39 o 
   0   8   5       54.44       58.23      1.83 o 
   1   8   5       14.79       16.60      1.33 o 
   2   8   5        5.53        4.51      1.34 o 
   3   8   5        4.66        0.66      1.45 o 
   4   8   5        0.11        3.59      1.97 o 
   5   8   5        0.13       -0.22      2.42 o 
  -4   9   5        2.68        6.74      2.64 o 
  -3   9   5        4.82        4.48      1.99 o 
  -2   9   5       43.07       41.93      2.75 o 
  -1   9   5      126.55      128.97      3.41 o 
   0   9   5      124.16      118.77      3.40 o 
   1   9   5        3.98        4.86      1.18 o 
   2   9   5       99.10      100.20      4.05 o 
   3   9   5       53.65       39.65      3.36 o 
   4   9   5        9.02       10.14      2.54 o 
  -4  10   5        3.01        2.32      2.71 o 
  -3  10   5        0.96        1.40      2.01 o 
  -2  10   5       87.13       89.73      3.83 o 
  -1  10   5       42.45       37.42      2.58 o 
   0  10   5       65.15       63.83      2.16 o 
   1  10   5      130.88      118.92      3.94 o 
   2  10   5       84.84       73.79      4.37 o 
   3  10   5       20.67       19.27      2.54 o 
   4  10   5       26.12       23.76      3.27 o 
  -4  11   5       11.81       12.69      3.60 o 
  -3  11   5        2.68        4.91      2.29 o 
  -2  11   5       75.49       80.67      3.90 o 
  -1  11   5       57.02       63.03      4.92 o 
   0  11   5        8.72        9.19      1.25 o 
   1  11   5        6.90        5.44      1.33 o 
   2  11   5        8.53        8.07      1.74 o 
   3  11   5        1.02        1.16      1.67 o 
   4  11   5        4.57        5.31      2.23 o 
  -3  12   5        7.04        4.39      2.63 o 
  -2  12   5        1.24        3.49      1.61 o 
  -1  12   5      108.55      109.65      4.42 o 
   0  12   5       32.41       35.14      5.52 o 
   1  12   5        0.31        0.37      1.20 o 
   2  12   5       43.97       42.70      3.30 o 
   3  12   5        7.73        3.56      2.09 o 
   4  12   5        2.39        2.46      3.54 o 
  -3  13   5        5.18        6.30      2.95 o 
  -2  13   5        1.51        2.30      2.38 o 
  -1  13   5       20.60       24.84      2.59 o 
   0  13   5      137.57      134.50      6.69 o 
   1  13   5        7.94        6.83      1.59 o 
   2  13   5       50.03       46.03      3.52 o 
   3  13   5       58.49       52.69      6.19 o 
  -3  14   5       11.37       26.46      5.94 o 
  -2  14   5        0.10        0.15      2.03 o 
  -1  14   5       15.27       15.04      2.95 o 
   0  14   5       17.99       24.06      3.71 o 
   1  14   5        1.64        0.20      1.57 o 
   2  14   5        0.18       -1.39      1.71 o 
   3  14   5        6.31        9.00      2.99 o 
  -2  15   5        2.63        5.49      2.44 o 
  -1  15   5        0.84        0.28      2.46 o 
   0  15   5       28.53       34.40      4.45 o 
   1  15   5       24.72       21.53      4.31 o 
   2  15   5        0.53        1.78      1.73 o 
   0  16   5        6.27       12.61      3.47 o 
   1  16   5       45.91       52.60      5.89 o 
  -4   0   6        0.97        2.69      1.75 o 
  -2   0   6       55.94       45.41      2.49 o 
   0   0   6      146.72      141.88      3.36 o 
   2   0   6       61.06       65.50      5.68 o 
   4   0   6      135.65      148.42     10.51 o 
  -4   1   6       22.19       21.66      3.16 o 
  -3   1   6        0.95        2.62      0.81 o 
  -2   1   6       62.29      103.55      4.27 o 
  -1   1   6     7347.87     7753.09    103.87 o 
   0   1   6      285.66      276.51      4.06 o 
   1   1   6     2189.59     2440.18     30.42 o 
   2   1   6       95.89       88.75      2.13 o 
   3   1   6        1.24        1.74      0.72 o 
   4   1   6      211.49      216.27      8.75 o 
   5   1   6       12.06       21.68      4.84 o 
  -5   2   6       12.46       21.73      5.31 o 
  -4   2   6      159.28      140.50      8.69 o 
  -3   2   6      243.41      239.99      5.08 o 
  -2   2   6      143.93      149.45      3.85 o 
  -1   2   6      200.72      211.32      4.24 o 
   0   2   6     5805.31     6226.63     83.54 o 
   1   2   6     2190.24     2226.84     27.92 o 
   2   2   6        4.61        6.65      0.63 o 
   3   2   6      191.36      176.59      6.17 o 
   4   2   6       75.16       83.05      4.32 o 
   5   2   6       18.86       14.34      6.20 o 
  -5   3   6        0.00       -0.55      2.60 o 
  -4   3   6       28.69       35.49      3.26 o 
  -3   3   6        1.13        3.30      1.26 o 
  -2   3   6      416.53      472.02      7.76 o 
  -1   3   6       18.42       21.32      1.17 o 
   0   3   6     2684.51     2811.59     38.33 o 
   1   3   6        9.24        6.09      0.77 o 
   2   3   6      101.29      100.59      3.97 o 
   3   3   6       31.16       37.27      2.65 o 
   4   3   6       33.78       47.11      3.97 o 
   5   3   6       72.92       80.09      5.93 o 
  -5   4   6        3.55        3.86      2.59 o 
  -4   4   6       23.97       22.83      2.78 o 
  -3   4   6       19.77       16.46      2.92 o 
  -2   4   6     1035.57     1051.66     15.56 o 
  -1   4   6     1438.15     1594.96     22.34 o 
   0   4   6     2263.80     2513.60     34.50 o 
   1   4   6      142.70      159.85      4.29 o 
   2   4   6      682.83      648.10     10.52 o 
   3   4   6       66.73       64.68      4.29 o 
   4   4   6        3.91        2.23      1.63 o 
   5   4   6       43.96       56.43      7.97 o 
  -5   5   6        0.61        1.89      3.49 o 
  -4   5   6       43.11       49.68      5.47 o 
  -3   5   6      607.16      567.00     13.06 o 
  -2   5   6      817.39      773.85     15.12 o 
  -1   5   6      382.64      401.97      6.44 o 
   0   5   6      950.55      966.52     12.85 o 
   1   5   6      443.75      441.84      7.41 o 
   2   5   6        8.60       10.80      1.06 o 
   3   5   6       32.19       33.46      2.81 o 
   4   5   6       93.76      112.05      5.03 o 
   5   5   6        2.15        2.38      2.59 o 
  -5   6   6        0.72        2.67      2.76 o 
  -4   6   6        0.06        0.88      1.47 o 
  -3   6   6        3.42        1.51      1.37 o 
  -2   6   6       19.31       18.55      1.71 o 
  -1   6   6       46.54       55.87      2.27 o 
   0   6   6       39.82       57.14      1.73 o 
   1   6   6      912.05      878.34     12.00 o 
   2   6   6        6.38        5.06      1.22 o 
   3   6   6       28.07       29.11      2.73 o 
   4   6   6       19.75       23.28      2.80 o 
   5   6   6        2.41        2.96      2.33 o 
  -5   7   6        0.98        5.15      2.91 o 
  -4   7   6        4.46        5.22      2.88 o 
  -3   7   6        2.12        2.47      1.41 o 
  -2   7   6       14.57        9.46      1.74 o 
  -1   7   6        9.94       14.09      1.44 o 
   0   7   6      146.23      152.27      3.05 o 
   1   7   6      866.28      880.12     15.07 o 
   2   7   6        0.68        3.24      1.14 o 
   3   7   6       78.81       75.94      4.14 o 
   4   7   6       24.83       25.22      3.10 o 
   5   7   6        0.00        1.54      2.11 o 
  -5   8   6       23.50       42.05      7.50 o 
  -4   8   6        5.03        6.40      2.61 o 
  -3   8   6        9.83       12.81      1.91 o 
  -2   8   6      585.38      552.74     11.10 o 
  -1   8   6      338.47      350.10      5.75 o 
   0   8   6       42.38       42.50      1.64 o 
   1   8   6       58.24       58.09      2.22 o 
   2   8   6        0.16        0.87      1.05 o 
   3   8   6       43.39       40.11      3.20 o 
   4   8   6        0.03        1.75      1.79 o 
   5   8   6        2.87        8.20      3.51 o 
  -4   9   6       16.94       16.77      3.52 o 
  -3   9   6       16.60       21.54      3.04 o 
  -2   9   6      104.20      105.26      4.42 o 
  -1   9   6        3.80        4.08      1.15 o 
   0   9   6        3.49        4.09      0.72 o 
   1   9   6       63.86       61.03      2.92 o 
   2   9   6      229.47      213.95      6.16 o 
   3   9   6       57.12       51.29      5.52 o 
   4   9   6        2.37        0.76      1.99 o 
  -4  10   6       36.88       34.32      6.67 o 
  -3  10   6        2.84        7.06      4.78 o 
  -2  10   6       94.04      105.57      4.25 o 
  -1  10   6      362.35      358.07      8.09 o 
   0  10   6        8.69       10.06      1.05 o 
   1  10   6       33.55       24.78      2.15 o 
   2  10   6      122.24      108.15      4.37 o 
   3  10   6        6.57       10.69      2.14 o 
   4  10   6       13.63       10.58      2.57 o 
  -4  11   6       46.33       52.57      8.11 o 
  -3  11   6        4.79       10.15      2.64 o 
  -2  11   6       22.04       19.72      2.42 o 
  -1  11   6      124.72      119.00      4.33 o 
   0  11   6        0.31       -0.51      0.81 o 
   1  11   6        8.04        6.84      1.50 o 
   2  11   6        0.06       -0.61      1.34 o 
   3  11   6        0.01        0.95      1.72 o 
   4  11   6        0.29        3.71      2.08 o 
  -3  12   6        3.37        3.79      2.60 o 
  -2  12   6       16.43       23.12      2.78 o 
  -1  12   6      189.55      185.72      5.77 o 
   0  12   6        2.27       -1.98      1.54 o 
   1  12   6       27.18       32.61      2.58 o 
   2  12   6        1.59        3.79      1.66 o 
   3  12   6       10.89       12.29      2.40 o 
  -3  13   6        8.26        8.36      2.99 o 
  -2  13   6        0.00       -0.15      1.99 o 
  -1  13   6       27.23       23.61      2.82 o 
   0  13   6      208.42      201.55     18.10 o 
   1  13   6       12.75       14.99      2.03 o 
   2  13   6        1.36        2.91      1.81 o 
   3  13   6       40.06       35.87      3.44 o 
  -3  14   6       19.68       27.68      9.58 o 
  -2  14   6        5.52        3.58      2.34 o 
  -1  14   6       16.11       15.01      3.04 o 
   0  14   6        0.08        0.15      2.15 o 
   1  14   6        5.30        5.02      2.93 o 
   2  14   6        0.49        0.74      1.75 o 
   3  14   6        1.58       -2.00      3.42 o 
  -2  15   6        0.69       -1.10      5.83 o 
  -1  15   6        2.17        4.76      3.18 o 
   0  15   6      176.47      159.72      8.10 o 
   1  15   6       18.95       18.50      5.56 o 
   2  15   6        0.23       -0.37      1.71 o 
   0  16   6       23.69       26.90      4.37 o 
   1  16   6      102.61      102.50      7.86 o 
  -3   0   7       70.60       56.26      3.71 o 
  -1   0   7     4365.29     4605.80     80.06 o 
   1   0   7        9.84       23.20      1.35 o 
   3   0   7       14.72       16.61      1.75 o 
   5   0   7        3.93       10.27      5.67 o 
  -4   1   7        0.94       -1.63      2.35 o 
  -3   1   7       65.22       67.51      2.63 o 
  -2   1   7        0.75       -0.06      0.47 o 
  -1   1   7      734.40      850.08     12.30 o 
   0   1   7      344.88      336.04      4.90 o 
   1   1   7     2315.77     2398.52     30.03 o 
   2   1   7      792.44      871.28     12.06 o 
   3   1   7        0.00        0.26      0.66 o 
   4   1   7      351.39      355.35     10.53 o 
   5   1   7      244.59      229.14     12.02 o 
  -4   2   7      508.21      505.57     12.56 o 
  -3   2   7        5.44       10.28      1.29 o 
  -2   2   7      716.94      762.83     11.67 o 
  -1   2   7      446.74      411.19      7.33 o 
   0   2   7     1042.16     1099.44     14.21 o 
   1   2   7      152.48      200.20      3.33 o 
   2   2   7       75.06       66.19      1.77 o 
   3   2   7      419.81      414.41      7.86 o 
   4   2   7      302.32      316.67      9.85 o 
   5   2   7       11.65       14.92      6.15 o 
  -5   3   7        1.38        2.71      2.75 o 
  -4   3   7       73.09       85.29      4.63 o 
  -3   3   7       18.31       23.85      2.57 o 
  -2   3   7       31.15       33.63      2.66 o 
  -1   3   7     1028.60     1156.86     18.41 o 
   0   3   7      425.34      402.66      6.43 o 
   1   3   7        0.49        0.33      0.43 o 
   2   3   7       64.68       73.42      2.31 o 
   3   3   7       36.52       36.29      3.62 o 
   4   3   7       16.85       18.59      2.45 o 
   5   3   7       12.36       15.50      3.36 o 
  -5   4   7        3.19        4.20      3.83 o 
  -4   4   7       10.78       13.48      2.29 o 
  -3   4   7       56.31       60.34      4.27 o 
  -2   4   7      221.74      206.05      4.69 o 
  -1   4   7      221.04      226.74      4.70 o 
   0   4   7     3451.97     3719.44     50.58 o 
   1   4   7      126.71      153.41      3.36 o 
   2   4   7      112.20      103.70      4.29 o 
   3   4   7      126.82      130.60      5.23 o 
   4   4   7        1.94        2.93      1.77 o 
   5   4   7       43.66       38.26      4.63 o 
  -5   5   7        3.52        6.15      2.78 o 
  -4   5   7       33.93       30.26      2.99 o 
  -3   5   7      642.61      610.64     13.92 o 
  -2   5   7       35.10       39.75      2.77 o 
  -1   5   7     1047.30     1028.36     14.94 o 
   0   5   7      263.98      262.98      4.74 o 
   1   5   7       46.66       48.83      1.79 o 
   2   5   7      449.08      343.29      7.59 o 
   3   5   7      512.34      512.27     11.23 o 
   4   5   7       32.17       33.87      4.14 o 
   5   5   7       15.16       17.16      3.63 o 
  -5   6   7        0.01        4.83      3.85 o 
  -4   6   7        4.47        8.25      2.01 o 
  -3   6   7      519.75      517.51     12.38 o 
  -2   6   7        1.00        0.23      0.96 o 
  -1   6   7      122.42      143.98      2.84 o 
   0   6   7      526.72      641.93      9.11 o 
   1   6   7        2.29        2.99      0.73 o 
   2   6   7        0.65        0.57      0.93 o 
   3   6   7      277.43      264.83      8.26 o 
   4   6   7       28.77       38.06      3.60 o 
   5   6   7        3.97        8.80      3.11 o 
  -5   7   7       14.75       19.32      3.93 o 
  -4   7   7        0.10       -0.56      2.19 o 
  -3   7   7      181.79      180.01      6.13 o 
  -2   7   7      150.63      154.48      4.62 o 
  -1   7   7       21.65       31.17      1.66 o 
   0   7   7      225.48      233.79      8.19 o 
   1   7   7      227.15      221.06      6.36 o 
   2   7   7        2.13        6.47      1.40 o 
   3   7   7       70.07       70.35      4.33 o 
   4   7   7       26.90       29.05      3.27 o 
   5   7   7        0.21        5.63      2.73 o 
  -4   8   7        2.74        4.66      2.31 o 
  -3   8   7       66.51       60.07      3.53 o 
  -2   8   7      158.48      168.34      5.05 o 
  -1   8   7        3.94        4.59      0.87 o 
   0   8   7       86.61       88.80      2.31 o 
   1   8   7       42.57       36.52      1.97 o 
   2   8   7      304.57      303.44      7.59 o 
   3   8   7       49.02       54.61      4.02 o 
   4   8   7        2.30        0.51      1.88 o 
  -4   9   7        0.94        0.45      2.37 o 
  -3   9   7        0.66        0.80      1.32 o 
  -2   9   7      637.34      600.69     12.10 o 
  -1   9   7        4.21        3.73      1.24 o 
   0   9   7       21.48       26.86      1.46 o 
   1   9   7      134.50      127.63      4.09 o 
   2   9   7      135.11      137.86      4.82 o 
   3   9   7       21.17       28.22      2.90 o 
   4   9   7       10.59       10.63      3.39 o 
  -4  10   7        1.12        8.90      3.06 o 
  -3  10   7        5.75        2.65      1.61 o 
  -2  10   7        6.52       10.75      1.83 o 
  -1  10   7      127.75      137.52      4.54 o 
   0  10   7      107.18       96.82      5.04 o 
   1  10   7        5.71        3.33      1.25 o 
   2  10   7      261.23      230.32      6.63 o 
   3  10   7        0.01        1.60      1.94 o 
   4  10   7        9.00        8.60      2.55 o 
  -4  11   7        7.10       16.69      4.84 o 
  -3  11   7        3.15        2.57      2.16 o 
  -2  11   7       38.42       38.03      2.94 o 
  -1  11   7       73.80       74.17      4.08 o 
   0  11   7      120.98      116.37      4.57 o 
   1  11   7       83.28       81.20      3.66 o 
   2  11   7       34.30       35.40      3.35 o 
   3  11   7        0.01        2.43      1.83 o 
   4  11   7        6.05        8.69      2.72 o 
  -3  12   7        1.36        8.67      2.94 o 
  -2  12   7        1.37        3.20      1.71 o 
  -1  12   7      346.70      343.82      8.49 o 
   0  12   7       20.96       31.39      5.18 o 
   1  12   7      103.63      108.84      4.21 o 
   2  12   7      115.35      108.78      4.81 o 
   3  12   7        1.20        3.26      1.85 o 
  -3  13   7       31.67       31.57      4.16 o 
  -2  13   7       14.45       17.44      2.61 o 
  -1  13   7        6.49       10.33      2.32 o 
   0  13   7       54.50       60.89      5.15 o 
   1  13   7        6.27       13.84      2.56 o 
   2  13   7        0.87        3.17      1.87 o 
   3  13   7       28.01       26.77      4.66 o 
  -2  14   7        0.47        0.76      2.32 o 
  -1  14   7        0.08        1.96      2.06 o 
   0  14   7       65.18       62.86      5.56 o 
   1  14   7       14.09       12.81      3.44 o 
   2  14   7        0.99        0.70      1.92 o 
  -2  15   7        0.52       -1.69      5.43 o 
  -1  15   7        1.74        1.18      2.38 o 
   0  15   7       31.21       30.56      8.14 o 
   1  15   7        0.00        0.82      2.31 o 
   2  15   7        0.48       -0.74      2.50 o 
   0  16   7       22.72       22.42      7.50 o 
  -4   0   8       72.52       58.74      6.70 o 
  -2   0   8     2965.66     3154.15     68.89 o 
   0   0   8     1240.98     1277.20     23.30 o 
   2   0   8       29.77       29.60      1.89 o 
   4   0   8      217.51      214.96      9.02 o 
  -5   1   8       47.16       64.58      8.80 o 
  -4   1   8       17.32       25.33      5.26 o 
  -3   1   8       37.12       36.03      2.50 o 
  -2   1   8     1079.00     1120.11     16.48 o 
  -1   1   8       73.02       85.12      2.44 o 
   0   1   8      357.54      450.95      6.42 o 
   1   1   8     1591.95     1653.40     21.13 o 
   2   1   8      421.95      464.43      7.15 o 
   3   1   8        0.08        1.11      0.73 o 
   4   1   8        6.79        6.77      2.16 o 
   5   1   8      247.60      256.63     12.99 o 
  -5   2   8        0.80       -1.05      3.85 o 
  -4   2   8      480.38      487.86     15.14 o 
  -3   2   8       12.72       16.48      1.60 o 
  -2   2   8        0.33        1.03      0.60 o 
  -1   2   8      265.16      292.17      5.65 o 
   0   2   8       41.71       42.54      1.79 o 
   1   2   8      931.58     1093.80     14.40 o 
   2   2   8      115.55       88.44      2.57 o 
   3   2   8      476.37      503.71      9.17 o 
   4   2   8      720.98      692.77     21.42 o 
   5   2   8       28.29       25.48      5.22 o 
  -5   3   8        1.58        0.08      3.39 o 
  -4   3   8      211.12      199.59      6.90 o 
  -3   3   8        4.16        4.28      1.81 o 
  -2   3   8        1.31        1.79      1.03 o 
  -1   3   8      580.80      667.19     11.35 o 
   0   3   8      149.48      167.25      3.74 o 
   1   3   8      286.89      285.96      4.52 o 
   2   3   8      509.57      528.63      9.88 o 
   3   3   8       63.54       52.55      2.47 o 
   4   3   8        3.67        2.56      1.85 o 
   5   3   8       10.25        7.55      2.88 o 
  -5   4   8        0.21        3.67      2.77 o 
  -4   4   8      110.23      115.21      7.30 o 
  -3   4   8       54.31       56.07      3.49 o 
  -2   4   8       22.94       31.55      1.82 o 
  -1   4   8       56.57       67.90      2.19 o 
   0   4   8      437.49      409.10      6.71 o 
   1   4   8       21.52       18.91      1.25 o 
   2   4   8       10.54        7.75      0.98 o 
   3   4   8      423.37      428.66     11.91 o 
   4   4   8        1.37        1.54      1.56 o 
   5   4   8       11.08       14.34      3.31 o 
  -5   5   8        3.24        2.96      4.46 o 
  -4   5   8        6.55        2.82      1.68 o 
  -3   5   8      580.58      546.12     12.81 o 
  -2   5   8       26.98       23.64      1.64 o 
  -1   5   8        4.79        6.35      0.84 o 
   0   5   8      103.85      139.23      3.04 o 
   1   5   8        0.31        3.70      1.22 o 
   2   5   8      453.79      397.43      7.72 o 
   3   5   8      973.41      864.67     16.77 o 
   4   5   8       70.43       92.72      5.01 o 
   5   5   8        0.63        4.37      4.09 o 
  -5   6   8        0.16       -1.58      3.63 o 
  -4   6   8       21.31       22.20      2.75 o 
  -3   6   8      602.47      604.61     14.02 o 
  -2   6   8      317.50      328.67      8.34 o 
  -1   6   8      249.37      232.56      6.50 o 
   0   6   8      466.10      443.86      7.42 o 
   1   6   8       56.87       59.45      2.56 o 
   2   6   8      110.43       89.55      3.54 o 
   3   6   8        7.01        8.69      1.85 o 
   4   6   8       21.52       24.21      3.82 o 
   5   6   8       14.44       12.49      3.96 o 
  -5   7   8        0.01        4.29      2.86 o 
  -4   7   8       75.53       67.52      4.48 o 
  -3   7   8        7.89        9.70      1.95 o 
  -2   7   8       68.63       70.84      3.51 o 
  -1   7   8      593.67      606.68     11.04 o 
   0   7   8       45.11       47.51      2.25 o 
   1   7   8      169.66      165.55      4.39 o 
   2   7   8        2.32        4.69      1.33 o 
   3   7   8       43.15       49.86      3.56 o 
   4   7   8       45.45       49.59      4.10 o 
   5   7   8        1.14        6.20      4.76 o 
  -4   8   8        0.16        1.83      1.89 o 
  -3   8   8        0.07        0.91      1.38 o 
  -2   8   8      583.62      526.39     10.84 o 
  -1   8   8       66.56       70.12      2.61 o 
   0   8   8        6.31        6.97      0.82 o 
   1   8   8      391.99      377.84      7.19 o 
   2   8   8      664.51      587.31     17.38 o 
   3   8   8        3.34        2.79      1.57 o 
   4   8   8       18.28       21.88      3.57 o 
  -4   9   8        1.77        6.38      2.96 o 
  -3   9   8        3.70        3.24      1.58 o 
  -2   9   8      943.18      942.60     17.40 o 
  -1   9   8      185.21      200.37      5.47 o 
   0   9   8       20.91       18.40      1.80 o 
   1   9   8       60.71       66.14      3.13 o 
   2   9   8      103.43      101.67      4.23 o 
   3   9   8       15.00       15.84      2.46 o 
   4   9   8        2.44        4.48      2.24 o 
  -4  10   8        3.40        8.00      3.14 o 
  -3  10   8        8.04        6.82      2.08 o 
  -2  10   8       58.45       68.08      6.28 o 
  -1  10   8       77.00       84.62      3.66 o 
   0  10   8        4.06        4.37      1.23 o 
   1  10   8       21.66       21.17      2.08 o 
   2  10   8        9.88       11.59      1.92 o 
   3  10   8       13.64       15.15      2.50 o 
   4  10   8        0.01       -0.03      1.82 o 
  -4  11   8       12.01       13.07      4.90 o 
  -3  11   8       28.40       26.37      2.98 o 
  -2  11   8        3.40        2.85      1.53 o 
  -1  11   8      141.17      126.39      4.61 o 
   0  11   8       32.53       40.13      2.75 o 
   1  11   8      330.11      312.35      7.62 o 
   2  11   8       23.03       27.89      2.75 o 
   3  11   8        6.27        7.75      2.08 o 
   4  11   8        4.16       11.63      5.56 o 
  -3  12   8        1.16        2.06      2.58 o 
  -2  12   8        1.39        4.74      1.81 o 
  -1  12   8      344.59      328.71      9.40 o 
   0  12   8       80.46       82.42      5.35 o 
   1  12   8      125.48      117.80      6.48 o 
   2  12   8       57.57       61.32      3.92 o 
   3  12   8        0.13        0.83      2.18 o 
  -3  13   8        7.54        9.41      3.31 o 
  -2  13   8        0.05        1.52      2.00 o 
  -1  13   8       56.40       55.92      4.20 o 
   0  13   8       88.27       89.11      6.21 o 
   1  13   8       62.10       69.01      5.05 o 
   2  13   8        2.63        4.67      1.87 o 
   3  13   8        2.34        3.41      2.13 o 
  -2  14   8        5.67        6.17      3.34 o 
  -1  14   8       47.67       58.70      5.32 o 
   0  14   8       12.01       11.73      4.84 o 
   1  14   8        0.29       -1.85      3.16 o 
   2  14   8        0.04        3.61      4.51 o 
  -1  15   8        1.40        4.80      2.55 o 
   0  15   8      253.64      238.78     10.42 o 
   1  15   8        8.55        3.30      2.72 o 
  -3   0   9       83.14       69.15      6.26 o 
  -1   0   9     1470.85     1518.24     31.01 o 
   1   0   9     3770.03     4143.62     72.50 o 
   3   0   9        7.59        3.25      1.70 o 
   5   0   9       15.27       16.91      6.17 o 
  -5   1   9      210.86      196.68     13.76 o 
  -4   1   9        5.80        5.00      2.33 o 
  -3   1   9       23.48       25.01      2.44 o 
  -2   1   9       20.11       21.21      1.47 o 
  -1   1   9       88.02       88.32      2.58 o 
   0   1   9        0.75        1.26      0.35 o 
   1   1   9      114.13       70.15      2.40 o 
   2   1   9      367.55      398.40      6.35 o 
   3   1   9        5.25        4.21      1.24 o 
   4   1   9       80.04       86.51      5.40 o 
   5   1   9       14.05        9.60      6.59 o 
  -5   2   9       21.34       21.29      6.03 o 
  -4   2   9       83.29       74.86      5.86 o 
  -3   2   9      343.54      333.15     10.11 o 
  -2   2   9      121.76      101.19      4.03 o 
  -1   2   9       56.35       45.36      1.74 o 
   0   2   9      885.45      857.20     11.52 o 
   1   2   9      389.69      386.78      5.88 o 
   2   2   9        1.27        2.44      0.70 o 
   3   2   9       28.32       37.62      2.59 o 
   4   2   9      453.95      450.15     12.72 o 
   5   2   9       91.64       90.72      8.71 o 
  -5   3   9       19.81       16.71      4.09 o 
  -4   3   9      176.31      169.56      7.97 o 
  -3   3   9      746.42      729.03     27.40 o 
  -2   3   9        8.30        8.17      1.06 o 
  -1   3   9      998.77     1048.37     17.10 o 
   0   3   9     1824.03     1968.11     25.00 o 
   1   3   9       38.98       39.35      1.28 o 
   2   3   9       95.74       96.48      2.85 o 
   3   3   9      521.76      482.91     10.59 o 
   4   3   9       14.72       10.14      3.27 o 
   5   3   9       19.67       15.69      3.17 o 
  -5   4   9       27.27       22.55      4.47 o 
  -4   4   9        7.99       12.32      2.26 o 
  -3   4   9      312.26      314.02     11.39 o 
  -2   4   9       83.57       83.17      2.81 o 
  -1   4   9      108.32       99.17      2.82 o 
   0   4   9      648.61      712.98     10.90 o 
   1   4   9        1.69        2.46      0.67 o 
   2   4   9      401.43      379.51      8.61 o 
   3   4   9        2.92        3.99      1.42 o 
   4   4   9       80.42       83.98      5.66 o 
   5   4   9        0.01        0.82      2.34 o 
  -5   5   9        0.85        0.69      3.00 o 
  -4   5   9        3.03        6.86      1.90 o 
  -3   5   9       62.58       66.55      3.82 o 
  -2   5   9      108.37      108.66      3.30 o 
  -1   5   9        7.73        7.18      0.92 o 
   0   5   9      431.12      452.10      7.94 o 
   1   5   9      186.74      159.36      3.70 o 
   2   5   9      171.40      177.62      4.31 o 
   3   5   9      879.13      839.01     16.45 o 
   4   5   9        5.56        3.57      1.77 o 
   5   5   9        0.59        3.54      3.92 o 
  -5   6   9        1.49        0.11      4.12 o 
  -4   6   9        0.06        0.91      1.57 o 
  -3   6   9      198.37      201.65      6.63 o 
  -2   6   9      312.00      313.95      8.15 o 
  -1   6   9       11.43       15.28      1.36 o 
   0   6   9      234.15      235.44      5.48 o 
   1   6   9        6.43        5.43      1.01 o 
   2   6   9      565.79      524.08     10.88 o 
   3   6   9       18.92       18.27      2.81 o 
   4   6   9        0.34        1.60      1.77 o 
   5   6   9       12.48       17.52      5.70 o 
  -4   7   9       32.06       29.59      3.22 o 
  -3   7   9       13.16        8.91      2.34 o 
  -2   7   9       58.45       55.07      3.23 o 
  -1   7   9      357.50      360.31      7.38 o 
   0   7   9       10.45       11.39      1.28 o 
   1   7   9       15.54       10.67      1.20 o 
   2   7   9        3.21        4.95      1.66 o 
   3   7   9        5.69        5.41      1.72 o 
   4   7   9        6.82       10.93      2.47 o 
  -4   8   9        0.00        0.03      1.89 o 
  -3   8   9       10.72       10.78      2.06 o 
  -2   8   9       87.52       81.85      5.36 o 
  -1   8   9      159.59      155.91      4.24 o 
   0   8   9        1.58        2.54      0.97 o 
   1   8   9       66.77       66.00      2.60 o 
   2   8   9     1036.06      899.42     17.05 o 
   3   8   9      137.28      152.60      5.59 o 
   4   8   9        0.01        1.80      1.97 o 
  -4   9   9        0.10       -0.71      2.50 o 
  -3   9   9       30.15       34.22      3.16 o 
  -2   9   9       49.52       57.14      3.83 o 
  -1   9   9      236.73      230.03      6.42 o 
   0   9   9       20.94       31.45      3.45 o 
   1   9   9      669.17      673.40     12.98 o 
   2   9   9       57.27       60.03      3.64 o 
   3   9   9        1.63        1.85      1.67 o 
   4   9   9       59.63       58.38      4.57 o 
  -4  10   9       11.70       10.36      5.00 o 
  -3  10   9        3.90        5.16      1.89 o 
  -2  10   9      146.35      145.05      4.99 o 
  -1  10   9        1.54        0.30      1.37 o 
   0  10   9       10.07       11.45      1.64 o 
   1  10   9       60.72       68.88      3.36 o 
   2  10   9       68.66       83.31      4.73 o 
   3  10   9        3.07        1.55      1.79 o 
   4  10   9        1.66        1.00      1.91 o 
  -3  11   9        2.61        0.28      1.92 o 
  -2  11   9       14.05       17.12      2.30 o 
  -1  11   9       52.03       60.46      3.98 o 
   0  11   9       47.39       46.90      3.05 o 
   1  11   9      249.52      239.04      9.20 o 
   2  11   9       21.41       23.03      2.64 o 
   3  11   9        0.42       -0.81      1.74 o 
  -3  12   9        3.69        0.69      2.65 o 
  -2  12   9       24.83       23.70      4.79 o 
  -1  12   9       98.12      115.31      5.33 o 
   0  12   9        2.71        1.52      2.13 o 
   1  12   9       15.77       20.36      2.78 o 
   2  12   9        2.95        2.36      1.62 o 
   3  12   9       35.19       36.85      3.45 o 
  -2  13   9        4.95        0.17      2.01 o 
  -1  13   9        0.34        2.94      1.98 o 
   0  13   9       68.51       82.04      6.10 o 
   1  13   9       32.01       36.87      3.73 o 
   2  13   9       13.81       14.31      2.96 o 
   3  13   9        6.16        2.60      3.29 o 
  -2  14   9        0.00        2.62      2.61 o 
  -1  14   9       16.18       19.87      3.60 o 
   0  14   9      157.41      170.68     10.70 o 
   1  14   9       16.38       19.72      4.02 o 
   2  14   9        6.87       10.10      2.73 o 
  -1  15   9       37.25       27.35      6.84 o 
   0  15   9        6.81        7.89      3.06 o 
   1  15   9       14.94       10.08      6.64 o 
  -4   0  10      208.25      187.10     11.43 o 
  -2   0  10      224.47      270.42      8.73 o 
   0   0  10        4.73        3.52      1.45 o 
   2   0  10     1468.92     1389.73     37.06 o 
   4   0  10      253.36      237.18      9.74 o 
  -5   1  10        2.60        2.44      4.57 o 
  -4   1  10      129.59      133.76     23.89 o 
  -3   1  10       10.53        9.76      1.73 o 
  -2   1  10        0.98        1.48      0.66 o 
  -1   1  10        6.85        4.69      0.53 o 
   0   1  10        8.66       15.59      0.94 o 
   1   1  10      391.12      400.20      6.15 o 
   2   1  10       25.06       20.25      1.50 o 
   3   1  10       76.43       77.35      3.56 o 
   4   1  10       41.25       42.05      4.91 o 
   5   1  10      109.55      126.11     10.10 o 
  -5   2  10        0.17        0.30      4.57 o 
  -4   2  10        2.89        0.38      2.13 o 
  -3   2  10        0.42        0.85      1.12 o 
  -2   2  10        3.25        8.32      1.05 o 
  -1   2  10        3.26        3.48      0.63 o 
   0   2  10       31.57       26.48      1.18 o 
   1   2  10       73.30       77.11      1.90 o 
   2   2  10        0.88        1.62      0.66 o 
   3   2  10        9.46        9.11      1.56 o 
   4   2  10       11.14       11.63      2.50 o 
   5   2  10       16.56       17.11      4.64 o 
  -5   3  10        0.03       -1.25      4.24 o 
  -4   3  10        9.12       12.90      3.12 o 
  -3   3  10       25.48       31.61      2.76 o 
  -2   3  10      414.63      433.89      8.85 o 
  -1   3  10       42.45       51.26      2.02 o 
   0   3  10        0.25        3.21      0.53 o 
   1   3  10      723.26      731.04     11.22 o 
   2   3  10       30.77       38.38      2.04 o 
   3   3  10       44.40       54.47      3.16 o 
   4   3  10        6.01        3.21      1.95 o 
   5   3  10       33.62       32.47      5.16 o 
  -5   4  10       12.12       12.57      4.03 o 
  -4   4  10       17.29       16.34      3.26 o 
  -3   4  10        6.59        7.82      1.65 o 
  -2   4  10       75.98       68.14      3.09 o 
  -1   4  10       41.88       29.10      1.86 o 
   0   4  10      189.17      196.52      3.95 o 
   1   4  10       28.96       27.82      1.61 o 
   2   4  10        2.51        4.10      0.91 o 
   3   4  10        4.11        7.07      1.59 o 
   4   4  10       72.89       83.96      6.92 o 
   5   4  10        1.14        3.47      3.03 o 
  -5   5  10        0.24        0.69      4.64 o 
  -4   5  10       86.81       86.41      6.44 o 
  -3   5  10       62.69       71.35      3.96 o 
  -2   5  10        7.35        9.79      1.21 o 
  -1   5  10      108.90       99.33      3.00 o 
   0   5  10      125.11      112.71      2.93 o 
   1   5  10       59.40       55.74      3.04 o 
   2   5  10      132.35      136.37      3.75 o 
   3   5  10      262.37      280.72      7.59 o 
   4   5  10       10.43        5.37      1.96 o 
   5   5  10        2.73        4.57      4.62 o 
  -5   6  10        0.39       -0.79      3.00 o 
  -4   6  10       72.70       67.31      4.41 o 
  -3   6  10       56.04       64.56      5.94 o 
  -2   6  10      135.55      133.48      4.75 o 
  -1   6  10      187.49      233.72      5.98 o 
   0   6  10      445.34      453.81     11.50 o 
   1   6  10       88.28      103.25      3.00 o 
   2   6  10      291.78      288.64      7.19 o 
   3   6  10      155.13      132.70      6.19 o 
   4   6  10        0.01       -0.56      1.70 o 
   5   6  10       25.09       35.02      7.64 o 
  -4   7  10        5.40       10.21      2.45 o 
  -3   7  10       64.54       60.44      3.91 o 
  -2   7  10        0.01        0.94      1.26 o 
  -1   7  10      144.43      139.85      4.27 o 
   0   7  10      111.13      100.06      3.30 o 
   1   7  10       18.87       21.38      2.00 o 
   2   7  10        0.54        0.16      1.21 o 
   3   7  10      129.29      121.57      4.91 o 
   4   7  10        0.01       -0.49      1.77 o 
  -4   8  10       14.83       15.19      2.66 o 
  -3   8  10        8.74        9.20      2.74 o 
  -2   8  10       11.73       11.99      2.44 o 
  -1   8  10        4.45        3.93      1.08 o 
   0   8  10       16.69       12.78      1.92 o 
   1   8  10        0.39       -0.72      0.74 o 
   2   8  10      219.82      217.80      6.44 o 
   3   8  10        6.21        3.11      1.68 o 
   4   8  10        0.24        1.45      1.92 o 
  -4   9  10        4.79        6.07      3.73 o 
  -3   9  10       45.19       48.86      3.80 o 
  -2   9  10       55.31       53.56      4.93 o 
  -1   9  10        0.38       -0.05      1.45 o 
   0   9  10        1.40        1.65      1.11 o 
   1   9  10      175.30      164.25      5.85 o 
   2   9  10       96.26       85.82      4.24 o 
   3   9  10        3.08        4.15      1.83 o 
   4   9  10        5.53       10.88      2.51 o 
  -4  10  10        6.59        6.28      3.71 o 
  -3  10  10        3.43        4.33      2.62 o 
  -2  10  10       93.97      108.68      8.24 o 
  -1  10  10        8.47        7.80      1.75 o 
   0  10  10        6.46        6.79      1.49 o 
   1  10  10       38.64       39.64      3.74 o 
   2  10  10       10.57       10.93      1.96 o 
   3  10  10        2.59        1.76      1.75 o 
   4  10  10        0.01       -2.19      2.66 o 
  -3  11  10        3.81        7.15      2.32 o 
  -2  11  10       20.27       19.48      2.70 o 
  -1  11  10       21.15       30.21      2.98 o 
   0  11  10       47.51       53.01      3.28 o 
   1  11  10      246.72      229.38     14.56 o 
   2  11  10       26.02       27.26      2.78 o 
   3  11  10        2.25        3.72      1.92 o 
  -3  12  10       21.14       23.40      4.12 o 
  -2  12  10       60.64       67.72      4.71 o 
  -1  12  10        3.39        3.67      1.99 o 
   0  12  10      204.65      206.45      9.20 o 
   1  12  10        6.29        4.34      2.05 o 
   2  12  10       17.63       16.61      2.88 o 
   3  12  10       29.51       32.71      3.36 o 
  -2  13  10        1.62        3.67      2.56 o 
  -1  13  10        1.14        3.20      2.66 o 
   0  13  10       74.16       79.26      6.13 o 
   1  13  10        0.90        1.95      2.01 o 
   2  13  10        0.05       -0.72      1.76 o 
  -2  14  10        0.02        0.50      3.70 o 
  -1  14  10       11.91       16.98      3.63 o 
   0  14  10       27.31       36.33      4.72 o 
   1  14  10       17.97       18.32      4.24 o 
   2  14  10        1.30        6.12      3.88 o 
  -1  15  10        4.41        9.94      5.95 o 
   0  15  10        7.84       11.63      6.37 o 
  -5   0  11        0.25        0.28      4.60 o 
  -3   0  11        3.03        2.67      1.73 o 
  -1   0  11     1730.62     1849.15     33.69 o 
   1   0  11      471.85      536.80     11.16 o 
   3   0  11      106.88       91.99      5.57 o 
   5   0  11        3.36        1.69      5.48 o 
  -5   1  11       14.64       13.12      6.09 o 
  -4   1  11       17.76       18.15      4.03 o 
  -3   1  11       48.78       49.30      3.42 o 
  -2   1  11        0.19        1.44      1.50 o 
  -1   1  11      179.12      171.56      3.65 o 
   0   1  11       40.69       33.01      1.36 o 
   1   1  11        0.00        1.93      0.82 o 
   2   1  11      142.19      121.45      3.32 o 
   3   1  11       20.18       17.94      2.00 o 
   4   1  11        0.87        0.13      1.79 o 
   5   1  11        0.13        4.16      3.79 o 
  -5   2  11       54.15       52.46      8.78 o 
  -4   2  11       16.82       29.79      5.79 o 
  -3   2  11        3.19        4.31      1.80 o 
  -2   2  11        8.00        4.18      0.84 o 
  -1   2  11      294.83      249.17      4.80 o 
   0   2  11      177.30      185.28      3.44 o 
   1   2  11      583.05      495.49      7.42 o 
   2   2  11       91.98      106.62      3.21 o 
   3   2  11       25.73       26.27      2.35 o 
   4   2  11       14.77       16.68      2.87 o 
   5   2  11        2.05        4.11      4.55 o 
  -5   3  11       21.05       32.53      7.03 o 
  -4   3  11        6.51        7.19      2.60 o 
  -3   3  11       19.05       20.32      3.11 o 
  -2   3  11      374.00      347.59      7.72 o 
  -1   3  11       26.51       23.99      1.71 o 
   0   3  11     1120.35     1170.86     15.59 o 
   1   3  11      190.31      197.99      4.45 o 
   2   3  11      416.04      379.65      8.37 o 
   3   3  11      116.72      109.98      5.01 o 
   4   3  11        2.75        2.04      2.06 o 
   5   3  11       10.87       24.89      7.50 o 
  -5   4  11        0.62        0.77      3.86 o 
  -4   4  11       16.35        9.98      3.34 o 
  -3   4  11       10.02       11.01      2.04 o 
  -2   4  11       56.21       46.83      2.30 o 
  -1   4  11       89.53       85.27      2.76 o 
   0   4  11        0.00        1.98      0.49 o 
   1   4  11        0.79        1.30      0.64 o 
   2   4  11       31.42       33.27      2.08 o 
   3   4  11        2.32        2.64      1.38 o 
   4   4  11       31.08       35.24      6.15 o 
   5   4  11        0.48        4.96      4.29 o 
  -5   5  11        3.46        8.28      3.41 o 
  -4   5  11        4.18        7.07      2.71 o 
  -3   5  11        0.52        1.76      1.90 o 
  -2   5  11       15.21       18.49      1.77 o 
  -1   5  11       31.20       32.52      1.91 o 
   0   5  11      454.99      379.93     17.60 o 
   1   5  11        2.19        3.12      0.78 o 
   2   5  11       36.49       32.00      2.08 o 
   3   5  11       11.03       18.23      2.22 o 
   4   5  11        1.08        3.46      2.42 o 
   5   5  11        0.00        3.07      4.62 o 
  -4   6  11        1.47        1.98      2.50 o 
  -3   6  11      135.87      134.43     11.44 o 
  -2   6  11       13.22       15.93      1.99 o 
  -1   6  11      300.06      315.68      6.74 o 
   0   6  11       13.80       18.44      1.64 o 
   1   6  11      367.78      353.96      6.82 o 
   2   6  11      184.73      176.67     10.28 o 
   3   6  11        8.60        7.36      1.82 o 
   4   6  11       13.18        7.61      2.69 o 
  -4   7  11        5.92        8.71      2.59 o 
  -3   7  11        0.62        0.25      1.32 o 
  -2   7  11        0.32        0.92      1.22 o 
  -1   7  11        5.96        6.96      1.12 o 
   0   7  11        6.12        7.20      1.25 o 
   1   7  11        0.00        0.76      0.83 o 
   2   7  11        0.05        1.10      1.25 o 
   3   7  11       25.46       23.91      2.75 o 
   4   7  11        0.21        0.59      1.90 o 
  -4   8  11        9.48       10.03      2.55 o 
  -3   8  11       10.68        7.83      2.80 o 
  -2   8  11       18.83       22.21      2.40 o 
  -1   8  11       11.82        8.44      2.33 o 
   0   8  11        5.67        4.32      1.15 o 
   1   8  11      102.19       93.57      3.66 o 
   2   8  11       18.38       18.65      2.19 o 
   3   8  11       13.56       13.42      2.33 o 
   4   8  11        3.34        6.70      2.28 o 
  -4   9  11        2.02        4.01      2.43 o 
  -3   9  11       21.56       23.76      2.79 o 
  -2   9  11       96.54      109.26      5.60 o 
  -1   9  11        5.08        7.85      1.83 o 
   0   9  11       33.56       37.61      2.63 o 
   1   9  11      374.89      346.36     13.57 o 
   2   9  11       43.06       49.76      3.45 o 
   3   9  11        7.95        6.81      2.19 o 
   4   9  11       56.68       64.65      4.70 o 
  -4  10  11        3.28        3.18      3.60 o 
  -3  10  11        0.90        1.72      1.95 o 
  -2  10  11        7.99       14.29      2.45 o 
  -1  10  11        9.57       10.19      1.90 o 
   0  10  11        0.00        0.20      1.19 o 
   1  10  11        8.43        5.04      1.79 o 
   2  10  11       26.37       24.04      2.58 o 
   3  10  11        0.05       -0.14      1.66 o 
  -3  11  11        1.77       -0.67      2.15 o 
  -2  11  11       15.97       14.10      2.91 o 
  -1  11  11        5.12        5.19      2.12 o 
   0  11  11       23.10       23.41      2.36 o 
   1  11  11       51.30       54.57      4.15 o 
   2  11  11       54.28       49.93      4.38 o 
   3  11  11        8.29        6.81      2.04 o 
  -3  12  11        7.35        9.17      2.79 o 
  -2  12  11        0.76        0.98      2.16 o 
  -1  12  11        0.74        1.48      1.85 o 
   0  12  11      177.23      172.40      8.09 o 
   1  12  11       37.98       34.74      3.60 o 
   2  12  11       18.87       12.02      5.17 o 
   3  12  11       19.02       19.84      3.20 o 
  -2  13  11        4.70        6.66      2.72 o 
  -1  13  11        0.02       -0.22      2.14 o 
   0  13  11       11.22       16.28      3.54 o 
   1  13  11        0.56        1.69      2.07 o 
   2  13  11        0.42        2.35      1.99 o 
  -2  14  11        0.53        3.93      3.98 o 
  -1  14  11       53.04       68.78     10.85 o 
   0  14  11       72.30       86.40     13.74 o 
   1  14  11        5.23        6.81      3.06 o 
   2  14  11        2.66        1.58      3.63 o 
  -4   0  12        7.30        5.86      2.46 o 
  -2   0  12      148.48      141.41      6.42 o 
   0   0  12      154.04      179.84     11.34 o 
   2   0  12      186.40      182.73      7.28 o 
   4   0  12      269.22      287.57     19.35 o 
  -5   1  12        8.50        3.86      3.80 o 
  -4   1  12        0.00        0.16      2.28 o 
  -3   1  12       51.62       46.68      3.47 o 
  -2   1  12      101.69      104.50      3.61 o 
  -1   1  12        0.00        0.62      0.50 o 
   0   1  12       79.78       64.74      1.81 o 
   1   1  12      234.30      223.04      7.73 o 
   2   1  12       40.23       39.87      2.12 o 
   3   1  12       28.26       28.50      2.63 o 
   4   1  12        7.56        5.00      2.48 o 
  -5   2  12        0.99       -0.25      4.87 o 
  -4   2  12        4.26        4.55      2.46 o 
  -3   2  12        0.09        2.26      1.66 o 
  -2   2  12       28.88       22.11      2.21 o 
  -1   2  12      202.69      197.37      4.74 o 
   0   2  12      128.34      116.50      3.17 o 
   1   2  12        7.61        7.13      0.74 o 
   2   2  12      201.12      200.11      5.69 o 
   3   2  12       11.11       12.04      2.04 o 
   4   2  12       38.91       45.77      4.24 o 
  -5   3  12        3.48        2.82      4.90 o 
  -4   3  12        4.77        6.31      2.77 o 
  -3   3  12       68.63       62.40     14.05 o 
  -2   3  12        0.02        0.98      0.75 o 
  -1   3  12      166.90      162.05      4.11 o 
   0   3  12       25.60       31.58      1.63 o 
   1   3  12        0.27        0.29      0.57 o 
   2   3  12        0.01       -0.74      0.82 o 
   3   3  12      167.48      175.03      5.47 o 
   4   3  12        0.61       -0.68      2.85 o 
  -5   4  12        1.66        0.70      2.83 o 
  -4   4  12       16.73       19.53      3.77 o 
  -3   4  12        2.96        2.90      1.83 o 
  -2   4  12       24.73       24.52      1.98 o 
  -1   4  12        5.05       10.95      1.18 o 
   0   4  12       32.47       31.64      1.67 o 
   1   4  12        9.71       13.64      1.31 o 
   2   4  12       42.35       44.85      2.39 o 
   3   4  12        0.16       -1.16      1.21 o 
   4   4  12        9.32       10.62      3.31 o 
  -4   5  12        5.99        9.65      3.26 o 
  -3   5  12       11.12       12.25      2.07 o 
  -2   5  12        0.83        1.57      0.85 o 
  -1   5  12       37.85       31.30      1.99 o 
   0   5  12       50.13       49.55      2.47 o 
   1   5  12       53.09       53.63      2.35 o 
   2   5  12        0.26       -0.85      1.32 o 
   3   5  12       26.34       21.55      2.47 o 
   4   5  12        5.73        2.57      3.14 o 
  -4   6  12       24.92       26.21      4.34 o 
  -3   6  12        0.60        1.28      1.40 o 
  -2   6  12       61.56       56.81      3.32 o 
  -1   6  12       38.34       32.00      2.08 o 
   0   6  12       73.39       70.14      2.83 o 
   1   6  12      149.57      140.24      4.44 o 
   2   6  12      101.98       94.70      4.08 o 
   3   6  12        2.27        3.26      1.57 o 
   4   6  12        1.69        1.34      2.32 o 
  -4   7  12        1.11        2.76      2.97 o 
  -3   7  12       15.18       15.19      2.29 o 
  -2   7  12        9.47        7.85      1.68 o 
  -1   7  12      111.45      107.83      3.57 o 
   0   7  12       33.69       35.60      2.34 o 
   1   7  12        4.93        6.16      1.33 o 
   2   7  12       25.14       30.31      2.67 o 
   3   7  12      105.86      115.88      5.13 o 
   4   7  12        2.69        2.37      2.00 o 
  -4   8  12        2.17        0.26      3.28 o 
  -3   8  12       28.68       24.15      2.85 o 
  -2   8  12        9.98        7.54      2.81 o 
  -1   8  12        5.02        4.88      1.83 o 
   0   8  12        0.83        1.30      1.04 o 
   1   8  12       55.40       53.95      3.13 o 
   2   8  12       35.60       39.73      3.12 o 
   3   8  12       20.01       19.68      3.43 o 
   4   8  12        1.57        3.75      2.09 o 
  -4   9  12        0.61       -0.67      2.69 o 
  -3   9  12        5.43        4.10      2.04 o 
  -2   9  12       19.96       18.88      3.25 o 
  -1   9  12       62.16       57.97      3.74 o 
   0   9  12       49.81       51.11      3.65 o 
   1   9  12       40.43       46.52      3.55 o 
   2   9  12        0.72       -0.62      1.37 o 
   3   9  12       32.20       33.41      4.28 o 
   4   9  12        8.03       11.31      3.33 o 
  -3  10  12        5.49        3.58      4.44 o 
  -2  10  12       30.22       33.36      3.33 o 
  -1  10  12       15.41       17.96      2.40 o 
   0  10  12       41.35       38.52      3.36 o 
   1  10  12       13.78       13.58      3.28 o 
   2  10  12       22.50       26.21      3.37 o 
   3  10  12        1.71        0.51      1.76 o 
  -3  11  12        0.91        1.25      2.75 o 
  -2  11  12       14.91       17.28      3.84 o 
  -1  11  12       14.31       13.54      2.43 o 
   0  11  12        7.93        8.20      1.81 o 
   1  11  12        4.00        3.90      1.95 o 
   2  11  12       17.39       19.51      4.88 o 
   3  11  12        9.55       10.78      2.20 o 
  -3  12  12        3.58        5.34      4.54 o 
  -2  12  12       25.99       26.90      3.42 o 
  -1  12  12        8.15        9.60      3.47 o 
   0  12  12       37.91       32.21      4.18 o 
   1  12  12       19.95       14.97      2.85 o 
   2  12  12        4.12        7.75      2.37 o 
  -2  13  12        2.75        4.68      2.65 o 
  -1  13  12        5.73        3.17      2.46 o 
   0  13  12       21.66       20.94      4.04 o 
   1  13  12       27.12       30.60      3.72 o 
   2  13  12        1.48        3.42      2.62 o 
  -1  14  12        0.02        3.05      5.37 o 
   0  14  12        1.88        3.18      3.36 o 
  -3   0  13       59.63       52.76      4.71 o 
  -1   0  13      190.91      193.25      6.95 o 
   1   0  13      235.66      239.54      6.19 o 
   3   0  13        6.01        0.69      5.59 o 
  -4   1  13        9.98       12.22      3.49 o 
  -3   1  13        4.68        5.30      2.16 o 
  -2   1  13       31.93       31.07      2.35 o 
  -1   1  13      360.43      326.49      6.99 o 
   0   1  13       13.52       13.07      1.00 o 
   1   1  13       82.55       79.41      2.16 o 
   2   1  13       94.64       83.99      3.52 o 
   3   1  13        9.37        7.49      1.64 o 
   4   1  13      105.44      123.57      8.21 o 
  -4   2  13        2.72        3.52      2.71 o 
  -3   2  13        6.45        4.22      1.53 o 
  -2   2  13       66.38       56.94      3.03 o 
  -1   2  13        3.59        5.35      0.86 o 
   0   2  13      210.27      193.84      4.51 o 
   1   2  13      182.89      163.89      3.93 o 
   2   2  13       30.12       20.62      1.67 o 
   3   2  13      182.26      197.37      6.00 o 
   4   2  13       41.89       55.52      4.92 o 
  -4   3  13       16.76       20.28      3.90 o 
  -3   3  13       10.72       10.79      2.59 o 
  -2   3  13        0.03        0.02      1.03 o 
  -1   3  13        5.08        7.88      0.95 o 
   0   3  13       19.30       15.08      1.26 o 
   1   3  13       67.22       67.92      4.12 o 
   2   3  13        5.24        9.16      1.32 o 
   3   3  13      112.81      102.95      4.29 o 
   4   3  13        0.01       -1.34      2.20 o 
  -4   4  13        2.84        6.07      3.58 o 
  -3   4  13        0.02        1.17      1.74 o 
  -2   4  13        0.02        1.89      0.93 o 
  -1   4  13        0.93        1.28      0.80 o 
   0   4  13      355.62      363.08      6.63 o 
   1   4  13        1.00        0.55      0.83 o 
   2   4  13       42.49       41.14      2.40 o 
   3   4  13       58.76       58.19      7.29 o 
   4   4  13        8.73       11.76      3.81 o 
  -4   5  13       49.92       56.84      5.97 o 
  -3   5  13        4.73        5.68      3.03 o 
  -2   5  13       14.11       12.15      1.47 o 
  -1   5  13       18.37       16.27      1.62 o 
   0   5  13        5.92        5.03      1.39 o 
   1   5  13      159.83      149.38      3.91 o 
   2   5  13       55.83       57.98      3.86 o 
   3   5  13       38.10       44.12      3.35 o 
   4   5  13       43.32       50.32      5.05 o 
  -4   6  13        6.70        8.32      3.21 o 
  -3   6  13        0.06        1.66      2.02 o 
  -2   6  13       28.80       34.07      3.59 o 
  -1   6  13       15.05       12.58      1.69 o 
   0   6  13       10.48       12.02      1.53 o 
   1   6  13       63.27       58.55      3.08 o 
   2   6  13       47.57       49.25      3.27 o 
   3   6  13       10.65       11.18      2.27 o 
   4   6  13        0.07       -0.36      2.39 o 
  -4   7  13        0.84        0.87      2.87 o 
  -3   7  13        3.06        0.54      1.67 o 
  -2   7  13       18.60       24.22      2.57 o 
  -1   7  13        0.21        3.81      1.14 o 
   0   7  13        0.42       -0.15      1.00 o 
   1   7  13       14.08        9.75      1.56 o 
   2   7  13       92.62       85.62      4.55 o 
   3   7  13       54.99       58.20      4.01 o 
   4   7  13        3.27        1.95      3.14 o 
  -4   8  13        0.83        4.08      4.83 o 
  -3   8  13       53.82       59.65      5.12 o 
  -2   8  13        2.15        0.46      1.44 o 
  -1   8  13        2.85        3.35      1.20 o 
   0   8  13        3.18        3.02      1.18 o 
   1   8  13        1.42        2.12      1.28 o 
   2   8  13       49.60       54.04      4.20 o 
   3   8  13        0.48        2.03      1.85 o 
   4   8  13        0.01       -0.23      2.61 o 
  -3   9  13       29.64       32.89      3.50 o 
  -2   9  13        4.34        4.62      1.73 o 
  -1   9  13        9.38       14.59      2.11 o 
   0   9  13        3.83        4.07      1.35 o 
   1   9  13       52.31       58.92      4.81 o 
   2   9  13        0.03        0.88      1.87 o 
   3   9  13        2.13        1.51      1.80 o 
  -3  10  13        0.40        2.28      2.24 o 
  -2  10  13        3.85        5.70      2.11 o 
  -1  10  13        1.66        3.93      1.72 o 
   0  10  13       15.74       19.20      2.18 o 
   1  10  13       20.36       23.38      2.96 o 
   2  10  13       28.42       28.99      4.32 o 
   3  10  13       29.64       28.84      3.10 o 
  -3  11  13        2.03        2.15      2.48 o 
  -2  11  13       40.39       52.83      4.99 o 
  -1  11  13        1.92        2.73      1.86 o 
   0  11  13       34.10       33.76      2.93 o 
   1  11  13        0.80        1.41      1.73 o 
   2  11  13        3.20        4.27      2.34 o 
   3  11  13       44.60       51.77      8.55 o 
  -2  12  13       12.07       23.93      4.11 o 
  -1  12  13        0.76        2.68      2.23 o 
   0  12  13       69.57       65.81      5.82 o 
   1  12  13        0.02        1.66      1.85 o 
   2  12  13        5.68        8.82      2.52 o 
  -2  13  13        4.91        6.21      4.35 o 
  -1  13  13        1.27        2.48      2.54 o 
   0  13  13        1.64        1.61      2.80 o 
   1  13  13        0.30        1.32      2.30 o 
   2  13  13        0.51        1.22      4.10 o 
  -4   0  14       21.62       20.93      5.95 o 
  -2   0  14       51.83       52.65      4.26 o 
   0   0  14     1475.30     1438.24     27.15 o 
   2   0  14       14.19       17.59      2.79 o 
   4   0  14       75.11       52.39      5.45 o 
  -4   1  14       23.43       23.95      3.47 o 
  -3   1  14        0.62        3.20      1.37 o 
  -2   1  14        6.54        9.04      1.52 o 
  -1   1  14       22.02       20.81      1.85 o 
   0   1  14       33.39       32.02      1.75 o 
   1   1  14      275.72      258.30      4.77 o 
   2   1  14       60.82       58.22      3.29 o 
   3   1  14       21.63       20.31      2.33 o 
   4   1  14       22.95       23.54      3.52 o 
  -4   2  14        3.39        3.74      2.57 o 
  -3   2  14       49.78       48.25      3.24 o 
  -2   2  14       18.63       21.95      3.56 o 
  -1   2  14       48.75       47.09      2.63 o 
   0   2  14      193.04      189.25      4.47 o 
   1   2  14       13.41       10.83      1.23 o 
   2   2  14       29.32       29.25      2.03 o 
   3   2  14       42.02       43.63      4.43 o 
   4   2  14       18.72       26.95      3.77 o 
  -4   3  14        0.05        1.02      2.72 o 
  -3   3  14        0.22        2.63      1.88 o 
  -2   3  14       59.57       46.11      3.96 o 
  -1   3  14      466.61      422.05      7.75 o 
   0   3  14      399.68      407.88      7.29 o 
   1   3  14      535.73      529.90      9.31 o 
   2   3  14       95.93      108.57      3.51 o 
   3   3  14      115.31      105.04      6.92 o 
   4   3  14       13.90       14.80      4.29 o 
  -4   4  14       17.18       26.06      4.33 o 
  -3   4  14        0.02        1.68      1.84 o 
  -2   4  14       93.74       92.46     12.46 o 
  -1   4  14      257.83      239.44      5.13 o 
   0   4  14       19.32       19.02      1.46 o 
   1   4  14       49.30       52.97      2.87 o 
   2   4  14      109.74      117.37      3.71 o 
   3   4  14       58.00       59.43      4.66 o 
   4   4  14       14.07       14.95      3.41 o 
  -4   5  14       31.11       29.11      8.83 o 
  -3   5  14        5.40        3.76      2.19 o 
  -2   5  14       18.72       13.92      2.03 o 
  -1   5  14        6.79        6.20      1.38 o 
   0   5  14        4.06        5.25      1.21 o 
   1   5  14       43.18       53.47      2.99 o 
   2   5  14      238.47      215.85      7.52 o 
   3   5  14        5.80        3.89      1.85 o 
   4   5  14        0.96        4.76      2.67 o 
  -4   6  14       13.62       15.48      3.84 o 
  -3   6  14       19.34       13.66      3.23 o 
  -2   6  14       43.24       55.51      3.47 o 
  -1   6  14        2.96        8.77      1.77 o 
   0   6  14      133.95      127.90      6.92 o 
   1   6  14        3.58        3.19      1.31 o 
   2   6  14      521.85      463.05     10.43 o 
   3   6  14       34.69       42.43      3.46 o 
   4   6  14        7.23        7.63      3.02 o 
  -4   7  14        6.09        8.46      3.94 o 
  -3   7  14       30.84       35.14      6.66 o 
  -2   7  14       65.91       60.78      3.82 o 
  -1   7  14      128.74      114.10      3.92 o 
   0   7  14       11.57       10.44      1.57 o 
   1   7  14       40.31       37.18      2.75 o 
   2   7  14       15.43       24.87      3.02 o 
   3   7  14        3.55        6.70      2.09 o 
   4   7  14       40.71       48.74      6.03 o 
  -4   8  14        5.23        7.89      5.29 o 
  -3   8  14       39.06       39.90      4.49 o 
  -2   8  14       15.43       12.20      2.19 o 
  -1   8  14       56.34       48.14      3.81 o 
   0   8  14        8.05       10.48      1.61 o 
   1   8  14       49.63       48.42      3.19 o 
   2   8  14       70.94       72.24      4.86 o 
   3   8  14       76.57       82.43      4.97 o 
  -3   9  14        4.66        6.91      2.49 o 
  -2   9  14        0.66        2.82      1.71 o 
  -1   9  14        0.52       -0.60      1.39 o 
   0   9  14       29.87       31.05      2.56 o 
   1   9  14      165.53      165.41      6.27 o 
   2   9  14        2.12        1.56      1.92 o 
   3   9  14       12.00       10.76      2.88 o 
  -3  10  14       73.66       91.10      9.77 o 
  -2  10  14       22.00       35.18      4.95 o 
  -1  10  14        6.86        6.87      2.01 o 
   0  10  14       27.33       32.84      3.74 o 
   1  10  14       55.48       55.39      4.31 o 
   2  10  14       86.51       88.22      5.75 o 
   3  10  14       16.61       21.96      3.32 o 
  -3  11  14       18.15       24.70      4.25 o 
  -2  11  14        9.22        9.83      2.70 o 
  -1  11  14        3.22        4.85      2.26 o 
   0  11  14        2.68        3.51      2.02 o 
   1  11  14       11.61       17.40      3.34 o 
   2  11  14        8.20       10.83      2.73 o 
  -2  12  14       35.58       34.90      3.96 o 
  -1  12  14        0.51       -3.29      2.19 o 
   0  12  14       22.88       29.23      4.44 o 
   1  12  14        2.26        5.68      2.65 o 
   2  12  14        1.72        0.37      3.44 o 
  -1  13  14        6.54        9.26      3.03 o 
   0  13  14       25.85       37.32      5.17 o 
   1  13  14        7.33        0.39      3.76 o 
  -3   0  15       19.14       14.18      2.81 o 
  -1   0  15      193.82      177.86      6.92 o 
   1   0  15      258.45      276.58      7.24 o 
   3   0  15      143.07      136.89      7.10 o 
  -4   1  15        6.33        6.60      2.51 o 
  -3   1  15        0.05        3.08      1.40 o 
  -2   1  15       71.80       64.46      3.40 o 
  -1   1  15      170.59      155.67      4.52 o 
   0   1  15      715.63      676.51     10.98 o 
   1   1  15      178.53      162.37      4.11 o 
   2   1  15       31.81       28.35      2.48 o 
   3   1  15      168.42      157.13      5.43 o 
   4   1  15       27.12       22.04      3.53 o 
  -4   2  15       14.46       16.00      2.96 o 
  -3   2  15       25.26       22.47      2.42 o 
  -2   2  15       11.25        6.96      1.49 o 
  -1   2  15       57.86       56.97      2.95 o 
   0   2  15        5.31        6.47      1.35 o 
   1   2  15       99.53       87.26      2.98 o 
   2   2  15       35.31       29.92      2.49 o 
   3   2  15       64.72       60.37      3.78 o 
   4   2  15       25.78       23.81      5.07 o 
  -4   3  15       16.64       15.93      9.83 o 
  -3   3  15        5.36        3.22      2.15 o 
  -2   3  15        8.19       13.13      1.79 o 
  -1   3  15      282.56      261.08      6.30 o 
   0   3  15       28.40       26.65      2.15 o 
   1   3  15      569.87      527.37     10.51 o 
   2   3  15      161.50      150.06      4.71 o 
   3   3  15        1.49        1.09      1.47 o 
   4   3  15       10.99       11.93      3.32 o 
  -4   4  15        2.64        2.48      2.98 o 
  -3   4  15       26.26       23.78      3.63 o 
  -2   4  15       51.98       60.66      4.44 o 
  -1   4  15       13.59       12.30      1.43 o 
   0   4  15       40.46       38.55      2.50 o 
   1   4  15      624.60      594.63     11.66 o 
   2   4  15       22.52       20.31      2.00 o 
   3   4  15        6.70        1.57      2.71 o 
   4   4  15       88.89       98.86      6.75 o 
  -4   5  15        9.99        7.81      3.23 o 
  -3   5  15       28.66       25.63      4.01 o 
  -2   5  15      193.73      159.75      5.77 o 
  -1   5  15        0.72        0.60      0.91 o 
   0   5  15       16.19       17.77      2.43 o 
   1   5  15       12.94       17.08      1.93 o 
   2   5  15        4.92        1.21      1.29 o 
   3   5  15        6.14        4.55      5.09 o 
   4   5  15        2.91        9.65      3.15 o 
  -4   6  15       15.54       15.52      4.68 o 
  -3   6  15        1.92        0.93      2.39 o 
  -2   6  15      171.72      198.94     10.92 o 
  -1   6  15      105.04       99.82      4.78 o 
   0   6  15       14.91       19.15      1.96 o 
   1   6  15       38.78       30.55      2.55 o 
   2   6  15        3.00        6.13      2.03 o 
   3   6  15        8.10       12.33      2.29 o 
   4   6  15        0.25        3.40      4.65 o 
  -3   7  15        8.37        6.94      2.94 o 
  -2   7  15       17.12       19.37      3.51 o 
  -1   7  15        2.01        3.32      1.27 o 
   0   7  15       17.41       21.16      2.29 o 
   1   7  15      116.58      110.26      4.18 o 
   2   7  15      457.27      472.89     12.55 o 
   3   7  15       11.96       11.98      2.39 o 
   4   7  15        7.35       21.56      6.37 o 
  -3   8  15        3.18        4.76      4.98 o 
  -2   8  15       23.85       24.71      2.85 o 
  -1   8  15       57.31       52.42      3.14 o 
   0   8  15        7.30        9.38      1.66 o 
   1   8  15       34.81       35.82      2.84 o 
   2   8  15        0.51       -0.54      1.87 o 
   3   8  15       41.99       52.24      4.84 o 
  -3   9  15       99.93      105.98     20.22 o 
  -2   9  15       18.83       21.87      4.11 o 
  -1   9  15        0.29        1.00      1.76 o 
   0   9  15       53.97       64.45      3.64 o 
   1   9  15       37.16       46.41      4.78 o 
   2   9  15        0.73        4.41      2.97 o 
   3   9  15        3.37        5.91      2.49 o 
  -3  10  15        0.06        4.84      3.10 o 
  -2  10  15        2.18        4.85      2.67 o 
  -1  10  15        1.28        4.04      1.99 o 
   0  10  15        0.62        3.02      1.58 o 
   1  10  15        6.00        6.18      2.21 o 
   2  10  15        0.22        2.36      2.12 o 
   3  10  15      217.37      234.08     15.25 o 
  -2  11  15        2.35        3.10      2.47 o 
  -1  11  15        0.01       -0.32      2.08 o 
   0  11  15       28.04       27.35      3.43 o 
   1  11  15        2.02        1.63      2.15 o 
   2  11  15        0.01        1.35      1.98 o 
  -2  12  15        4.72        8.02      3.67 o 
  -1  12  15       16.44       21.18      3.47 o 
   0  12  15       15.14       19.77      9.29 o 
   1  12  15        3.94        7.22      3.39 o 
   2  12  15        6.41       14.59      4.54 o 
  -1  13  15        0.23        0.22      5.84 o 
   1  13  15       35.37       28.79      5.67 o 
  -4   0  16        0.58        8.61      5.29 o 
  -2   0  16       29.38       36.83      9.37 o 
   0   0  16     1796.01     1760.85     39.67 o 
   2   0  16        8.76        8.50      2.46 o 
   4   0  16        3.19        6.51      5.43 o 
  -4   1  16       58.98       53.63      4.64 o 
  -3   1  16        2.38        5.58      1.50 o 
  -2   1  16        5.35        4.25      1.38 o 
  -1   1  16       45.49       43.21      2.75 o 
   0   1  16      573.88      538.04     10.31 o 
   1   1  16      315.16      290.68      6.83 o 
   2   1  16       50.51       47.55      3.28 o 
   3   1  16       15.05       17.75      2.27 o 
   4   1  16        4.38        0.65      2.76 o 
  -4   2  16        2.24        7.01      2.45 o 
  -3   2  16      134.96      115.06      6.09 o 
  -2   2  16       26.82       28.85      2.48 o 
  -1   2  16      229.51      217.52      5.70 o 
   0   2  16        3.54        5.11      1.05 o 
   1   2  16       51.63       48.59      2.81 o 
   2   2  16      107.73       92.39      4.75 o 
   3   2  16        0.95        0.87      1.63 o 
   4   2  16        0.18       -0.35      2.60 o 
  -4   3  16        0.04        6.13      2.62 o 
  -3   3  16        8.73       12.08      2.46 o 
  -2   3  16       69.03       67.04      3.62 o 
  -1   3  16      446.25      453.46      9.39 o 
   0   3  16       94.22       84.18      5.85 o 
   1   3  16       97.35       99.68      3.73 o 
   2   3  16      110.06      107.01      4.32 o 
   3   3  16        1.80        0.17      1.53 o 
   4   3  16        9.78       10.41      3.32 o 
  -4   4  16        0.16        0.66      2.68 o 
  -3   4  16        0.10        0.63      2.08 o 
  -2   4  16      121.27       98.47      4.79 o 
  -1   4  16       64.48       61.56      5.00 o 
   0   4  16      253.53      230.38      5.98 o 
   1   4  16      546.03      538.04     10.96 o 
   2   4  16      256.64      241.78      7.11 o 
   3   4  16       18.48       13.00      3.60 o 
   4   4  16       16.22       10.54      3.13 o 
  -4   5  16       11.35       12.37      3.89 o 
  -3   5  16        0.06        0.31      2.98 o 
  -2   5  16       26.89       22.67      2.65 o 
  -1   5  16       53.37       49.83      2.57 o 
   0   5  16       24.62       27.22      2.31 o 
   1   5  16       77.90       72.54      5.09 o 
   2   5  16        9.44       14.00      3.06 o 
   3   5  16        2.76        1.59      3.70 o 
   4   5  16       14.37       17.19      4.11 o 
  -3   6  16       43.70       45.57      5.29 o 
  -2   6  16      241.58      231.79      9.55 o 
  -1   6  16       83.89       83.88      4.72 o 
   0   6  16       11.51       10.75      2.25 o 
   1   6  16       47.25       41.25      2.96 o 
   2   6  16       12.08       10.77      2.34 o 
   3   6  16       12.11       14.06      3.08 o 
  -3   7  16       76.46       85.27      6.91 o 
  -2   7  16       11.67        9.93      2.94 o 
  -1   7  16       10.34       18.83      2.09 o 
   0   7  16       32.50       34.92      2.88 o 
   1   7  16       12.76       20.54      3.37 o 
   2   7  16      253.70      269.59      8.87 o 
   3   7  16       57.40       66.20      6.33 o 
  -3   8  16        3.23        3.66      3.02 o 
  -2   8  16        4.05        5.64      2.00 o 
  -1   8  16       67.29       66.55      3.61 o 
   0   8  16        2.21        0.94      1.96 o 
   1   8  16        7.14        6.68      1.71 o 
   2   8  16        2.82        3.43      2.16 o 
   3   8  16       27.07       34.72      7.98 o 
  -3   9  16       55.32       41.11      7.14 o 
  -2   9  16       28.53       36.05      4.96 o 
  -1   9  16        2.28        3.90      1.91 o 
   0   9  16       12.35       14.30      3.62 o 
   1   9  16        4.84        4.12      2.18 o 
   2   9  16        1.25        3.49      3.20 o 
   3   9  16        0.00        9.00      3.99 o 
  -2  10  16        0.04        1.35      2.21 o 
  -1  10  16        0.14        0.68      2.03 o 
   0  10  16       39.94       40.12      3.21 o 
   1  10  16       14.51       15.07      2.80 o 
   2  10  16       14.76        9.56      2.76 o 
  -2  11  16        0.79        3.26      2.85 o 
  -1  11  16        1.66        1.07      2.41 o 
   0  11  16        5.26        3.74      2.28 o 
   1  11  16        0.63       -1.25      1.82 o 
   2  11  16       13.29       16.34      3.64 o 
  -1  12  16        2.33        4.29      3.55 o 
   0  12  16       13.69        4.66      6.98 o 
   1  12  16        0.00        0.64      3.35 o 
  -3   0  17       19.08       25.18      3.99 o 
  -1   0  17      271.21      230.53      8.52 o 
   1   0  17      304.34      316.60     15.14 o 
   3   0  17       23.84       29.33     10.60 o 
  -4   1  17       29.87       28.90      3.84 o 
  -3   1  17        4.84        5.60      1.83 o 
  -2   1  17        1.88        2.86      1.32 o 
  -1   1  17      199.61      184.04      5.31 o 
   0   1  17      543.58      508.09     10.75 o 
   1   1  17      401.91      371.21      8.25 o 
   2   1  17       35.72       33.90      2.88 o 
   3   1  17       29.08       23.47      2.76 o 
   4   1  17        6.68        4.86      3.62 o 
  -4   2  17        1.54        2.65      2.28 o 
  -3   2  17       42.47       36.15      5.13 o 
  -2   2  17        8.39        5.62      2.78 o 
  -1   2  17      256.70      228.04      6.03 o 
   0   2  17      642.91      614.44     11.64 o 
   1   2  17       10.22        8.69      1.60 o 
   2   2  17       46.96       40.55      3.29 o 
   3   2  17        0.03       -0.80      1.49 o 
   4   2  17        5.02        3.00      2.80 o 
  -4   3  17        4.61       14.03      3.56 o 
  -3   3  17        5.35        7.06      3.15 o 
  -2   3  17       41.00       42.64      3.08 o 
  -1   3  17      102.92       93.76      4.35 o 
   0   3  17        5.89        7.76      1.82 o 
   1   3  17        8.54        9.49      1.66 o 
   2   3  17       12.13       12.90      2.21 o 
   3   3  17        2.63        0.93      1.65 o 
   4   3  17        0.01       -1.87      2.52 o 
  -4   4  17        0.25        3.74      3.65 o 
  -3   4  17        3.60        8.18      2.35 o 
  -2   4  17      145.98      155.40      5.17 o 
  -1   4  17        2.21        4.53      1.38 o 
   0   4  17       56.54       55.19      3.61 o 
   1   4  17      666.22      645.61     13.02 o 
   2   4  17      115.97      119.99      5.50 o 
   3   4  17       46.25       41.01      4.35 o 
   4   4  17       13.81       14.05      4.32 o 
  -3   5  17        7.01        6.93      2.89 o 
  -2   5  17      171.02      165.14      5.35 o 
  -1   5  17       15.51       17.74      1.95 o 
   0   5  17       16.69       18.00      2.00 o 
   1   5  17       25.29       20.75      2.24 o 
   2   5  17        8.77       13.92      3.04 o 
   3   5  17        1.84        8.77      3.46 o 
  -3   6  17        3.26        6.75      3.07 o 
  -2   6  17       19.64       36.19      4.44 o 
  -1   6  17       39.93       41.82      2.90 o 
   0   6  17        1.75        3.17      1.34 o 
   1   6  17       71.29       54.82      3.44 o 
   2   6  17       14.99       22.04      3.19 o 
   3   6  17        8.58       14.18      4.08 o 
  -3   7  17       76.09       76.08      6.73 o 
  -2   7  17       18.75       10.75      3.12 o 
  -1   7  17       41.63       40.10      2.95 o 
   0   7  17       55.54       69.29      3.88 o 
   1   7  17       30.74       34.20      2.85 o 
   2   7  17      223.06      195.99      7.46 o 
   3   7  17       18.13       12.83      3.98 o 
  -3   8  17       25.07       33.99      6.81 o 
  -2   8  17       19.74       17.27      3.70 o 
  -1   8  17        5.97        5.62      1.83 o 
   0   8  17       24.99       31.53      2.76 o 
   1   8  17        9.86       11.98      2.09 o 
   2   8  17        1.23        0.99      2.02 o 
   3   8  17        3.94        6.81      3.65 o 
  -2   9  17        7.12        7.44      3.39 o 
  -1   9  17       16.92       12.45      4.10 o 
   0   9  17       27.21       21.89      2.55 o 
   1   9  17       11.39       13.64      2.64 o 
   2   9  17       20.69       15.24      2.98 o 
  -2  10  17       15.45       18.31      3.35 o 
  -1  10  17       81.07       97.87      5.75 o 
   0  10  17        0.55       -0.29      1.68 o 
   1  10  17        0.18        0.81      2.04 o 
   2  10  17        9.04       14.96      3.02 o 
  -1  11  17        0.58        3.69      2.65 o 
   0  11  17        3.55       10.07      2.66 o 
   1  11  17        0.42        3.75      2.34 o 
   0  12  17       13.37       19.13      5.90 o 
  -2   0  18        0.05        3.20      1.86 o 
   0   0  18      101.91       92.56      7.52 o 
   2   0  18       82.88       85.89      6.26 o 
   4   0  18       41.44       46.56     10.19 o 
  -4   1  18       11.02        3.29      2.88 o 
  -3   1  18       21.90       17.46      2.36 o 
  -2   1  18        0.26        1.12      1.93 o 
  -1   1  18      144.86      131.05      4.40 o 
   0   1  18       85.40       90.88      4.34 o 
   1   1  18       65.84       61.13      4.84 o 
   2   1  18        1.45        1.67      1.43 o 
   3   1  18       72.04       63.70      4.23 o 
   4   1  18        1.63        3.81      3.41 o 
  -4   2  18        2.30        2.99      3.32 o 
  -3   2  18       22.41       18.17      2.42 o 
  -2   2  18       25.14       21.36      2.31 o 
  -1   2  18       90.02       85.98      3.77 o 
   0   2  18       35.62       40.55      3.18 o 
   1   2  18        1.25        3.26      1.32 o 
   2   2  18       31.32       22.37      2.81 o 
   3   2  18        5.47        5.52      1.99 o 
  -3   3  18        8.29       10.83      2.46 o 
  -2   3  18       55.21       48.81      3.35 o 
  -1   3  18        0.08        0.55      1.77 o 
   0   3  18       61.27       66.62      6.99 o 
   1   3  18       26.86       31.99      3.85 o 
   2   3  18       18.41       25.13      3.04 o 
   3   3  18       48.68       64.68      5.63 o 
  -3   4  18        2.69        6.28      2.16 o 
  -2   4  18       72.77       67.83      3.88 o 
  -1   4  18       18.89       28.94      2.48 o 
   0   4  18       60.67       69.69      4.60 o 
   1   4  18        0.83        1.26      1.27 o 
   2   4  18        0.32       -0.20      1.69 o 
   3   4  18        4.18        7.90      3.52 o 
  -3   5  18        3.30        5.47      2.55 o 
  -2   5  18        5.98       11.29      2.23 o 
  -1   5  18      123.37      130.10      6.03 o 
   0   5  18        9.95       11.54      1.79 o 
   1   5  18      156.11      131.98      4.75 o 
   2   5  18       48.05       40.15      3.19 o 
   3   5  18        0.19        2.58      2.89 o 
  -3   6  18        7.38        8.11      3.02 o 
  -2   6  18       34.33       34.31      3.50 o 
  -1   6  18        0.39        0.80      1.56 o 
   0   6  18       68.81       59.98      3.53 o 
   1   6  18       17.06       18.44      2.43 o 
   2   6  18       13.77       21.52      3.09 o 
   3   6  18        2.02       -2.49      3.67 o 
  -2   7  18       41.47       49.52      5.35 o 
  -1   7  18        4.20        3.32      1.75 o 
   0   7  18       54.99       43.01      3.60 o 
   1   7  18       16.87       20.43      2.41 o 
   2   7  18        1.59        3.28      2.23 o 
   3   7  18        1.92        4.82      5.87 o 
  -2   8  18       11.57       10.50      3.35 o 
  -1   8  18       13.75       17.87      2.24 o 
   0   8  18       17.35       20.76      2.80 o 
   1   8  18        0.93        1.65      1.67 o 
   2   8  18       15.68       26.10      3.46 o 
  -2   9  18        5.43       10.66      3.85 o 
  -1   9  18       35.45       34.88      4.37 o 
   0   9  18       12.71       14.11      2.48 o 
   1   9  18        0.04        1.20      1.99 o 
   2   9  18        3.69        2.27      2.17 o 
  -1  10  18       12.84        9.75      2.49 o 
   0  10  18        6.93        9.21      2.13 o 
   1  10  18        9.78       12.05      2.59 o 
  -1  11  18        3.59        9.45      3.65 o 
   0  11  18       14.53       22.98      6.20 o 
   1  11  18        0.10       -2.21      2.85 o 
  -3   0  19        3.28        6.41      3.25 o 
  -1   0  19       38.87       34.78      3.84 o 
   1   0  19      201.64      218.55     12.40 o 
   3   0  19       51.04       62.81     12.21 o 
  -3   1  19        4.90        3.48      1.75 o 
  -2   1  19        0.01       -1.87      1.25 o 
  -1   1  19       55.84       52.02      3.15 o 
   0   1  19       30.17       36.00      3.00 o 
   1   1  19        1.45        2.08      1.82 o 
   2   1  19        6.76        7.80      2.23 o 
   3   1  19        7.05       10.01      2.43 o 
  -3   2  19        2.50        2.06      2.03 o 
  -2   2  19        3.42        3.75      1.56 o 
  -1   2  19        0.66        0.97      1.23 o 
   0   2  19      169.98      163.52      7.18 o 
   1   2  19        0.42        0.75      1.82 o 
   2   2  19       46.75       49.51      4.07 o 
   3   2  19        6.66        8.44      2.65 o 
  -3   3  19        8.07        8.37      3.77 o 
  -2   3  19        6.65        5.83      1.60 o 
  -1   3  19       81.40       71.93      3.65 o 
   0   3  19       70.42       62.75      6.06 o 
   1   3  19        0.06        1.44      1.30 o 
   2   3  19       47.46       45.21      4.05 o 
   3   3  19        0.25        0.40      2.82 o 
  -3   4  19        6.37        6.73      2.81 o 
  -2   4  19      105.39       98.89      4.67 o 
  -1   4  19       26.97       27.86      3.02 o 
   0   4  19       17.25       15.99      2.29 o 
   1   4  19       18.52       23.81      2.47 o 
   2   4  19       11.88       12.59      2.63 o 
   3   4  19       13.56       11.76      5.43 o 
  -3   5  19        6.48        6.23      2.20 o 
  -2   5  19       16.97        9.20      1.89 o 
  -1   5  19       46.93       47.83      3.90 o 
   0   5  19        0.94        0.56      1.73 o 
   1   5  19        2.25        5.52      1.65 o 
   2   5  19       13.12       13.86      3.31 o 
   3   5  19        7.98        3.83      3.36 o 
  -3   6  19        7.30       12.37      4.26 o 
  -2   6  19       34.78       45.86      4.08 o 
  -1   6  19        1.60        2.97      1.86 o 
   0   6  19        0.09        1.10      1.40 o 
   1   6  19       14.53       17.61      2.37 o 
   2   6  19        0.00        1.33      1.90 o 
   3   6  19        2.26       -7.14      5.54 o 
  -2   7  19        7.67        9.16      5.83 o 
  -1   7  19       41.05       51.05      5.01 o 
   0   7  19        0.12        0.49      1.50 o 
   1   7  19        6.56        7.57      1.99 o 
   2   7  19        0.07       -0.25      1.90 o 
  -2   8  19       13.46       22.46      4.25 o 
  -1   8  19        1.69        1.99      2.23 o 
   0   8  19       30.89       29.09      2.93 o 
   1   8  19       14.14       11.03      2.24 o 
   2   8  19        0.41        1.10      2.13 o 
  -1   9  19        0.57        1.05      2.80 o 
   0   9  19        0.23        1.51      1.75 o 
   1   9  19        0.58        2.30      2.01 o 
   2   9  19       14.72       13.26      4.54 o 
  -1  10  19       12.10        7.44      3.50 o 
   0  10  19        0.47        3.91      2.08 o 
   1  10  19        0.65        2.02      2.93 o 
  -2   0  20       21.66       20.72      3.47 o 
   0   0  20      136.13      140.18     10.10 o 
   2   0  20       10.56        7.11      3.74 o 
  -3   1  20        0.51       -0.25      1.46 o 
  -2   1  20       14.76       12.66      2.11 o 
  -1   1  20       47.02       51.43      3.56 o 
   0   1  20       30.97       34.87      4.37 o 
   1   1  20       11.60       19.96      3.34 o 
   2   1  20       17.42       16.05      4.07 o 
   3   1  20       18.31       11.98      3.00 o 
  -3   2  20       14.83       17.34      2.37 o 
  -2   2  20        7.64       11.27      2.07 o 
  -1   2  20       37.04       39.31      2.95 o 
   0   2  20       87.00       90.69      4.70 o 
   1   2  20       20.27       25.83      3.82 o 
   2   2  20       18.25       23.63      3.30 o 
   3   2  20        3.81        3.82      2.44 o 
  -3   3  20       11.85       18.57      4.06 o 
  -2   3  20        4.88        4.50      1.83 o 
  -1   3  20       13.72       14.88      2.40 o 
   0   3  20        2.28        3.00      3.06 o 
   1   3  20       39.23       46.15      4.87 o 
   2   3  20        5.47        6.91      3.60 o 
   3   3  20        0.04       -1.54      3.22 o 
  -3   4  20        3.63        7.46      2.71 o 
  -2   4  20        9.71        7.43      1.91 o 
  -1   4  20        8.29       15.45      2.47 o 
   0   4  20        1.66        4.29      1.76 o 
   1   4  20        0.49        1.83      1.64 o 
   2   4  20       13.61       11.34      2.63 o 
   3   4  20        8.06        7.34      6.53 o 
  -3   5  20        0.39       14.89      4.84 o 
  -2   5  20       17.07       23.44      2.56 o 
  -1   5  20        0.07        0.66      1.75 o 
   0   5  20       29.02       30.82      3.84 o 
   1   5  20       61.11       63.20      3.97 o 
   2   5  20        2.22        5.83      2.48 o 
  -2   6  20        2.57        3.53      2.35 o 
  -1   6  20        2.33        5.33      2.08 o 
   0   6  20        2.15        0.00      2.24 o 
   1   6  20       14.14       14.84      2.30 o 
   2   6  20       10.94       10.16      3.42 o 
  -2   7  20        0.64        1.07      3.38 o 
  -1   7  20        4.46        1.97      1.90 o 
   0   7  20        0.19        1.19      1.78 o 
   1   7  20       16.17       15.14      2.42 o 
   2   7  20       40.00       51.39      5.56 o 
  -1   8  20       14.85       14.49      3.41 o 
   0   8  20       14.69       14.06      2.39 o 
   1   8  20       28.33       28.87      3.14 o 
   2   8  20       11.31       12.21      4.32 o 
  -1   9  20       13.91        4.48      5.31 o 
   0   9  20        5.57        7.20      2.89 o 
   1   9  20        5.39        6.95      2.43 o 
  -3   0  21        0.64       -1.27      2.66 o 
  -1   0  21      122.97      127.33      6.56 o 
   1   0  21        8.23        9.49      4.12 o 
   3   0  21        0.06        5.90      3.96 o 
  -3   1  21        7.93        8.88      2.30 o 
  -2   1  21        1.97        2.77      1.57 o 
  -1   1  21        7.88        8.28      1.75 o 
   0   1  21        5.01        7.71      3.42 o 
   1   1  21        8.91       11.32      3.49 o 
   2   1  21        5.11        7.60      2.74 o 
   3   1  21        4.55        2.43      2.73 o 
  -3   2  21        2.22        6.20      4.32 o 
  -2   2  21        0.00       -1.24      1.91 o 
  -1   2  21        0.10       -0.41      1.63 o 
   0   2  21        0.02        0.76      2.01 o 
   1   2  21       13.98       14.98      6.77 o 
   2   2  21        0.93       -0.51      2.37 o 
   3   2  21        4.83        5.66      6.05 o 
  -2   3  21       17.52       16.28      3.14 o 
  -1   3  21       34.87       33.64      3.44 o 
   0   3  21       56.73       53.62      4.08 o 
   1   3  21        4.62       12.38      5.09 o 
   2   3  21        0.73       -3.13      2.09 o 
  -2   4  21       32.01       30.17      2.86 o 
  -1   4  21        0.37       -0.42      1.77 o 
   0   4  21       31.51       32.93      3.36 o 
   1   4  21       38.98       30.56      4.17 o 
   2   4  21        8.90       10.09      4.45 o 
  -2   5  21        2.57        5.35      2.64 o 
  -1   5  21        0.07       -1.08      1.87 o 
   0   5  21        0.15        1.15      1.73 o 
   1   5  21        0.01        0.94      1.81 o 
   2   5  21        0.67        4.83      2.63 o 
  -1   6  21        9.31        7.56      2.23 o 
   0   6  21        0.41        1.07      1.74 o 
   1   6  21       49.39       50.62      4.95 o 
   2   6  21        7.29        6.98      6.87 o 
  -1   7  21        0.09        2.46      2.88 o 
   0   7  21        0.70        1.91      2.38 o 
   1   7  21       27.36       35.19      3.29 o 
   0   8  21        1.98        6.10      2.16 o 
   1   8  21        0.44        4.37      2.85 o 
  -2   0  22        1.06        3.24      2.37 o 
   0   0  22        4.43        8.30      4.10 o 
   2   0  22        6.97        9.77      4.21 o 
  -2   1  22        5.05        3.84      1.62 o 
  -1   1  22       98.34      107.06      5.51 o 
   0   1  22       17.87       19.92      3.72 o 
   1   1  22       11.15       14.99      3.47 o 
   2   1  22        0.29        3.41      2.64 o 
  -2   2  22        9.72        9.97      1.92 o 
  -1   2  22        4.65        7.20      2.15 o 
   0   2  22       34.98       44.52      5.22 o 
   1   2  22        9.47        5.87      2.97 o 
   2   2  22       11.85       14.79      3.44 o 
  -2   3  22       22.57       29.64      2.87 o 
  -1   3  22        0.01        0.28      1.78 o 
   0   3  22      127.05      142.48      7.77 o 
   1   3  22        5.66       11.51      4.90 o 
   2   3  22        1.39       -0.40      2.58 o 
  -2   4  22        9.16        9.88      2.83 o 
  -1   4  22        1.36        3.35      2.06 o 
   0   4  22       47.47       56.92      4.39 o 
   1   4  22        0.65        1.16      2.32 o 
   2   4  22        3.20        3.24      3.99 o 
  -1   5  22       29.90       29.53      4.98 o 
   0   5  22        0.60       -0.46      1.74 o 
   1   5  22       17.01       25.29      4.11 o 
   2   5  22       32.65       53.70      7.94 o 
  -1   6  22        1.66        3.99      2.25 o 
   0   6  22        0.07        2.03      2.36 o 
   1   6  22       13.42       18.45      2.82 o 
  -1   7  22        8.86       10.77      3.96 o 
   0   7  22        1.79        7.84      2.28 o 
   1   7  22       13.08       20.39      3.63 o 
  -1   0  23      102.38      108.00     13.33 o 
   1   0  23       13.09       20.68      5.51 o 
  -2   1  23       13.82       15.53      4.22 o 
  -1   1  23        0.98        5.91      2.85 o 
   0   1  23       51.59       73.67      6.62 o 
   1   1  23       17.53       29.61      4.42 o 
  -2   2  23        1.29        0.82      2.07 o 
  -1   2  23        2.15        1.18      2.57 o 
   0   2  23        9.43       10.54      3.11 o 
   1   2  23       20.39       27.65      5.25 o 
   2   2  23       10.99        8.36      4.43 o 
  -1   3  23       39.92       49.08      6.27 o 
   0   3  23        0.27        4.26      1.88 o 
   1   3  23        2.63        5.07      2.89 o 
  -1   4  23        1.33        2.53      2.28 o 
   0   4  23        3.82        5.89      2.08 o 
   1   4  23       36.91       43.16      7.53 o 
  -1   5  23        0.07       -1.86      1.97 o 
   0   5  23       14.57       25.71      3.24 o 
   1   5  23        4.43        6.64      4.87 o 
   0   6  23       26.97       44.43      6.59 o 
  -1   1  24        0.05       -3.52      2.60 o 
  -1   2  24        1.75        1.91      2.85 o 
                                                 
